# Supplementary material for: Bis(4,4′-bipyridinium) dodeca­tungsto­silicate 4,4′-bipyridine hexa­hydrate
Source: Acta Crystallogr Sect E Struct Rep Online. 2008 Sep 6;64(Pt 10):m1224. doi: 10.1107/S1600536808027566 (PMC2959252; doi:10.1107/S1600536808027566)
Supplement: Supplementary file 2 [file e-64-m1224-Isup2.hkl]

#
# h,k,l, Fc-squared, Fo-squared, sigma(Fo-squared) and status flag
#
data_I
_shelx_title ' AA in C2/c'
_shelx_refln_list_code          4
_shelx_F_calc_maximum     2438.01
_exptl_crystal_F_000      6128.00
_reflns_d_resolution_high  0.8113
 
loop_
 _symmetry_equiv_pos_as_xyz
 'x, y, z'
 '-x, y, -z+1/2'
 'x+1/2, y+1/2, z'
 '-x+1/2, y+1/2, -z+1/2'
 '-x, -y, -z'
 'x, -y, z-1/2'
 '-x+1/2, -y+1/2, -z'
 'x+1/2, -y+1/2, z-1/2'
 
_cell_length_a    15.4910
_cell_length_b    18.0960
_cell_length_c    20.9210
_cell_angle_alpha  90.000
_cell_angle_beta  100.834
_cell_angle_gamma  90.000
 
_shelx_F_squared_multiplier     1.000
 
loop_
 _refln_index_h
 _refln_index_k
 _refln_index_l
 _refln_F_squared_calc
 _refln_F_squared_meas
 _refln_F_squared_sigma
 _refln_observed_status
   2   0   0   124662.31   154161.31   9271.04 o
   4   0   0    25448.99    19773.95   3726.08 o
   6   0   0  2179296.00  2184282.00  88340.13 o
   8   0   0    53257.88    68862.61   3425.87 o
  10   0   0   225273.64   238167.28  10333.40 o
  12   0   0    46952.45    55807.89   6882.02 o
  14   0   0   204212.09   234982.48  19127.36 o
  16   0   0    18884.80    20489.64   5297.74 o
  18   0   0     3863.90     3789.14   3753.83 o
   1   1   0  1391372.75  1146807.75  66488.22 o
   3   1   0   503955.69   523198.09  15020.06 o
   5   1   0   487552.31   529949.81  15399.24 o
   7   1   0   251372.64   237543.98   7158.18 o
   9   1   0    21184.96    24575.19   1869.42 o
  11   1   0    50325.77    53376.91   2930.48 o
  13   1   0     5803.85     9320.37   2724.05 o
  15   1   0       73.19     1028.05   2003.25 o
  17   1   0      204.97     -696.53   2906.19 o
   0   2   0    81183.72    75770.02   3251.80 o
   2   2   0    18851.18    19628.19    980.47 o
   4   2   0    29052.72    28406.56   1375.89 o
   6   2   0     3976.99     4423.22    350.01 o
   8   2   0   137394.98   149574.61   4742.32 o
  10   2   0    61141.32    68755.66   2433.45 o
  12   2   0   137186.75   138758.88   5744.75 o
  14   2   0   117135.37   136547.30   8966.20 o
  16   2   0     3214.56     3079.03   2280.92 o
  18   2   0     4737.15     8293.75   2851.21 o
   1   3   0   517433.34   542319.13  14086.95 o
   3   3   0   702512.63   679973.44  23692.60 o
   5   3   0   369882.53   371728.72  10879.87 o
   7   3   0   309861.13   353750.59  10485.13 o
   9   3   0   193183.92   220561.88  10009.61 o
  11   3   0      838.06     1405.14    937.71 o
  13   3   0   204407.80   228316.13  10637.94 o
  15   3   0   837989.88   981768.75  47910.24 o
  17   3   0    71991.98    84466.80   7043.82 o
   0   4   0   790320.75   777767.06  32389.42 o
   2   4   0   725694.38   679301.19  17866.40 o
   4   4   0   187558.50   152009.94   5885.55 o
   6   4   0   509349.47   562890.69  14896.62 o
   8   4   0    35357.02    38653.59   2210.24 o
  10   4   0   320141.00   357520.97  13191.70 o
  12   4   0   533097.81   584307.69  21200.74 o
  14   4   0    77312.19    88294.57   6655.49 o
  16   4   0   715278.56   913853.94  45082.79 o
  18   4   0    92686.34   118002.86   8703.99 o
   1   5   0     4892.17     3945.20    391.00 o
   3   5   0    43208.96    41500.36   1368.01 o
   5   5   0   111252.55   106892.65   3424.30 o
   7   5   0    38883.64    42759.76   1693.31 o
   9   5   0    15643.90    15067.96    741.83 o
  11   5   0   182156.31   197413.13   6702.26 o
  13   5   0   137471.92   147351.33   7404.48 o
  15   5   0      353.89     6311.66   2596.80 o
  17   5   0       59.26     2304.09   2333.56 o
   0   6   0  1571144.25  1354725.00  45854.32 o
   2   6   0      510.46     2599.74    341.67 o
   4   6   0     5527.24     6085.48    471.31 o
   6   6   0   632603.69   645991.31  17065.89 o
   8   6   0    14452.25    18148.50    840.35 o
  10   6   0    60251.25    66014.62   3253.82 o
  12   6   0    59857.73    60591.65   3126.78 o
  14   6   0     2088.41     5103.37   1623.92 o
  16   6   0    16791.84    27647.84   3976.05 o
  18   6   0    17868.25    25684.74   4125.07 o
   1   7   0  2594919.50  2110631.00  63665.36 o
   3   7   0   518450.47   491605.19  13234.04 o
   5   7   0  1179018.00  1196314.13  31334.81 o
   7   7   0  1245292.13  1316511.25  34533.48 o
   9   7   0   369146.19   390315.50  12517.70 o
  11   7   0    38259.23    38325.46   1934.92 o
  13   7   0    17611.02    19103.60   1636.16 o
  15   7   0   153000.39   182736.98  11061.57 o
  17   7   0     5260.35     7396.65   3763.92 o
   0   8   0  1386790.13  1277457.75  43520.54 o
   2   8   0     2136.88     4178.57    891.04 o
   4   8   0    55881.36    50051.54   1734.14 o
   6   8   0   905065.25   957637.25  25277.48 o
   8   8   0   146479.11   153475.03   4527.20 o
  10   8   0     8710.62    13957.55   1880.13 o
  12   8   0    18590.09    21493.96   2362.93 o
  14   8   0       11.84     1209.63    863.09 o
  16   8   0     4411.43     4631.74   3279.55 o
   1   9   0     4929.59     5493.61    841.60 o
   3   9   0    72358.34    67650.72   2193.18 o
   5   9   0    40765.85    39923.98   1549.03 o
   7   9   0   210446.39   216657.00   6185.46 o
   9   9   0   193545.06   201323.13   6918.41 o
  11   9   0      689.35     1776.52    758.08 o
  13   9   0   154165.39   166102.81   8096.03 o
  15   9   0    12703.56    14150.39   4851.22 o
  17   9   0     2288.58     4389.56   3279.55 o
   0  10   0    92797.70   104542.03   4115.57 o
   2  10   0   503909.59   516175.84  15864.00 o
   4  10   0    90279.98    84716.59   2710.13 o
   6  10   0   226357.84   236471.34   7365.99 o
   8  10   0     1433.47     2915.34    813.96 o
  10  10   0   182096.39   188780.28   7447.42 o
  12  10   0   147063.17   151298.22   7517.07 o
  14  10   0     4974.76     7180.18   2537.87 o
  16  10   0   529674.13   603523.50  43315.32 o
   1  11   0   483966.09   511231.63  13755.40 o
   3  11   0   144496.02   128477.30   4263.64 o
   5  11   0   561622.44   568774.06  16764.21 o
   7  11   0   131660.81   142416.25   4748.16 o
   9  11   0   313277.78   329408.38  12208.54 o
  11  11   0    22822.65    22811.11   1846.92 o
  13  11   0    77501.95    72355.26   4413.62 o
  15  11   0   757771.56   796877.44  34821.29 o
   0  12   0      247.06      612.76    721.50 o
   2  12   0      655.58     2166.33    564.77 o
   4  12   0    90289.34    92209.35   3312.13 o
   6  12   0    85352.29    87419.82   3226.61 o
   8  12   0     3700.55     3626.88   1024.14 o
  10  12   0   130464.69   132811.27   7156.89 o
  12  12   0   117205.72   123238.19   6513.22 o
  14  12   0      632.51     2918.34   1327.85 o
   1  13   0   166632.16   168091.56   5512.29 o
   3  13   0    63822.27    59500.71   2715.21 o
   5  13   0   280172.50   281113.09   9728.90 o
   7  13   0    56264.48    57495.10   3002.44 o
   9  13   0    14893.84    17095.71   2239.71 o
  11  13   0    87011.04    88262.49   4774.24 o
  13  13   0     1396.42     1003.62   1234.61 o
  15  13   0    26045.42    26237.06   2648.87 o
   0  14   0  3862506.00  3779028.75 151306.72 o
   2  14   0    19558.04    19272.69   1696.07 o
   4  14   0     8264.33     9896.34   1123.41 o
   6  14   0  1190283.88  1219536.38  39081.40 o
   8  14   0     6124.07     7254.59   1544.38 o
  10  14   0    81869.54    82338.33   4093.25 o
  12  14   0     4559.82     4778.44   1507.88 o
  14  14   0   101359.22   108765.11   7709.47 o
   1  15   0   622333.88   662311.63  19584.94 o
   3  15   0    46783.39    49138.06   2481.10 o
   5  15   0    47239.97    52227.00   2631.87 o
   7  15   0   371601.28   385357.31  16773.48 o
   9  15   0     5895.93     7136.73   1585.43 o
  11  15   0     2136.21     2505.63   1310.95 o
  13  15   0     3830.44     4152.42   1876.91 o
   0  16   0   140432.55   148082.27   7187.45 o
   2  16   0    68951.78    71230.08   3230.90 o
   4  16   0       78.06      329.69    643.71 o
   6  16   0    29615.84    31923.36   2727.33 o
   8  16   0   235771.89   239770.69  11228.18 o
  10  16   0     2248.84     1999.33   1266.69 o
  12  16   0     1684.78      993.96   1579.23 o
   1  17   0    49823.48    49615.68   2560.57 o
   3  17   0   181539.23   177579.56   6707.83 o
   5  17   0    14682.98    18296.01   2116.67 o
   7  17   0    98901.51   111093.02   6043.25 o
   9  17   0     1009.57     2926.24   1412.84 o
  11  17   0    42775.95    47602.51   3653.83 o
   0  18   0   433225.66   476054.91  29654.74 o
   2  18   0    71506.66    73920.47   3491.42 o
   4  18   0   151366.19   152057.19   5957.12 o
   6  18   0   316763.81   341910.03  15381.48 o
   8  18   0    31855.85    31594.41   2938.51 o
  10  18   0   100391.56   103031.53   6420.35 o
   1  19   0      684.86      629.41    787.97 o
   3  19   0     1232.43     2082.33    836.21 o
   5  19   0   153926.58   161950.19   8201.78 o
   7  19   0     7692.19     7869.40   1703.00 o
   9  19   0     1317.51     3320.29   1653.41 o
   0  20   0    65093.93    69021.97   5474.33 o
   2  20   0       43.56     1056.75    852.34 o
   4  20   0    41026.71    39116.95   3202.86 o
   6  20   0    48105.05    43612.11   3420.58 o
   8  20   0     1186.16     2703.92   1440.13 o
   1  21   0   634027.44   651156.63  25216.36 o
   3  21   0    19692.99    19551.17   2328.62 o
   5  21   0   133397.58   131180.27   7039.88 o
   0  22   0   330817.28   352102.88  20343.32 o
   2  22   0    24443.31    28862.65   2443.23 o
 -17   1   1    29194.88    36871.22   4681.84 o
 -15   1   1    83097.69   100490.64   7428.41 o
 -13   1   1   369393.00   416257.41  21662.90 o
 -11   1   1    37895.48    42046.42   2159.47 o
  -9   1   1   231184.52   271387.28   8173.90 o
  -7   1   1     7087.81     5578.09    360.39 o
  -5   1   1    23446.20    30562.77   1099.18 o
  -3   1   1   524180.59   541941.94  18862.50 o
  -1   1   1  1428036.38  1280804.75  44053.83 o
   1   1   1  1033940.06   816088.94  53335.62 o
   3   1   1   823538.44   815074.25  34989.51 o
   5   1   1  1388558.75  1386203.25  39660.59 o
   7   1   1   447133.03   451158.88  13315.69 o
   9   1   1   395680.00   442392.72  13171.88 o
  11   1   1    86692.79    93374.36   5313.31 o
  13   1   1      201.84      310.97   1963.89 o
  15   1   1    83269.19    97094.65   7271.27 o
  17   1   1      857.72     3457.98   2359.68 o
 -18   2   1    26504.10    35512.32   4733.70 o
 -16   2   1   307621.84   381670.19  20669.35 o
 -14   2   1    18102.42    16929.63   3163.27 o
 -12   2   1   153290.67   160539.94   6508.74 o
 -10   2   1   664097.13   721113.56  21061.77 o
  -8   2   1    12198.16    12898.59    701.26 o
  -6   2   1    11660.00    19798.58    808.21 o
  -4   2   1      205.45     1740.27    214.71 o
  -2   2   1    13616.99    19239.21   1003.72 o
   0   2   1   402012.28   349269.81   9970.27 o
   2   2   1   323063.25   307590.28   8021.78 o
   4   2   1   312496.00   311310.19  13872.44 o
   6   2   1   297671.91   278055.53   8276.30 o
   8   2   1   138879.31   156072.78   4910.37 o
  10   2   1    22888.95    21535.58   1666.68 o
  12   2   1      362.32     3509.18    639.04 o
  14   2   1    57226.23    67033.98   5739.66 o
  16   2   1    83836.69   106442.09   7987.75 o
  18   2   1    34150.21    46667.57   5477.86 o
 -17   3   1    11704.47    13343.48   3234.14 o
 -15   3   1   196281.58   226394.27  13255.42 o
 -13   3   1    71074.07    88983.04   6571.38 o
 -11   3   1    66117.83    67514.51   3192.60 o
  -9   3   1   606895.38   651663.63  23117.52 o
  -7   3   1      156.19      775.14    275.28 o
  -5   3   1      191.24     1552.43    180.86 o
  -3   3   1    60727.12    71487.98   2287.48 o
  -1   3   1    42005.37    51085.82   1642.09 o
   1   3   1   121614.46   122317.25   4282.84 o
   3   3   1   218374.58   202322.64   5450.75 o
   5   3   1   130907.65   143763.66   4957.99 o
   7   3   1    14354.87    19060.56   1206.22 o
   9   3   1       40.61     1453.52    299.31 o
  11   3   1     6920.41     7760.92    850.25 o
  13   3   1    10669.74     9800.11   1403.72 o
  15   3   1   245446.84   295346.31  16500.32 o
  17   3   1      117.91     2717.13   2262.93 o
 -18   4   1    73264.91    89063.76   7320.07 o
 -16   4   1   266557.03   302617.53  16971.18 o
 -14   4   1    30232.34    31347.09   3953.86 o
 -12   4   1      614.53     1471.60    853.07 o
 -10   4   1   549478.56   592238.25  21225.33 o
  -8   4   1    64966.02    79575.32   2702.07 o
  -6   4   1    34743.64    34933.67   1329.26 o
  -4   4   1   123857.97   133305.55   4008.05 o
  -2   4   1   106663.94   111839.31   3616.51 o
   0   4   1   167842.81   171620.72   5065.11 o
   2   4   1    74440.68    64442.24   2127.03 o
   4   4   1   138615.72   125744.88   3551.68 o
   6   4   1   159864.55   182771.88   5087.77 o
   8   4   1    12888.82    13725.55    652.84 o
  10   4   1      558.34     1015.33    310.68 o
  12   4   1    22551.83    23254.22   1621.15 o
  14   4   1    14011.20    18293.34   3211.98 o
  16   4   1   141218.67   179900.94  12459.77 o
  18   4   1    27989.72    32905.61   5761.92 o
 -17   5   1    56268.25    72509.59   6403.98 o
 -15   5   1   345827.81   390934.19  20723.95 o
 -13   5   1   250108.89   265872.63  10296.49 o
 -11   5   1   166424.64   169200.81   6822.57 o
  -9   5   1   652049.13   687474.19  21299.65 o
  -7   5   1   237519.69   267113.34   7319.74 o
  -5   5   1   115786.87   136123.38   3932.15 o
  -3   5   1     7594.82    11469.94    681.37 o
  -1   5   1     7253.98    10284.79    810.52 o
   1   5   1     2611.17     4562.49    394.80 o
   3   5   1   511043.03   441332.03  11656.16 o
   5   5   1      531.08     3937.97    675.33 o
   7   5   1    10582.11    10662.56    645.46 o
   9   5   1   105885.48   106283.03   3211.89 o
  11   5   1     8922.78    10446.66   1685.18 o
  13   5   1      955.27     1050.22    631.82 o
  15   5   1   190215.86   239326.92  13909.58 o
  17   5   1       27.29     1768.64   2193.92 o
 -18   6   1     7607.02     9461.81   3003.07 o
 -16   6   1    36760.84    41190.41   4569.38 o
 -14   6   1    81915.47    94937.80   6842.64 o
 -12   6   1   114554.54   117469.82   4345.15 o
 -10   6   1     7874.71     8775.95    823.84 o
  -8   6   1    73574.93    75727.96   2400.93 o
  -6   6   1    67118.58    66525.79   2111.16 o
  -4   6   1   170426.31   172427.47   4836.71 o
  -2   6   1    39752.31    37329.85   1256.53 o
   0   6   1  1472183.63  1242639.75  29683.45 o
   2   6   1    29240.71    22830.93    834.73 o
   4   6   1      215.41     2333.22    386.70 o
   6   6   1  1196213.50  1187344.75  31120.25 o
   8   6   1     5809.51     7524.68    745.91 o
  10   6   1    96814.49    95452.59   3620.77 o
  12   6   1    29040.84    29962.23   2014.88 o
  14   6   1    46581.73    48425.65   2763.84 o
  16   6   1    38724.86    49154.59   7757.40 o
 -17   7   1     3883.16    11264.57   2993.77 o
 -15   7   1      167.80      291.10   2013.27 o
 -13   7   1       18.42     1309.04    739.15 o
 -11   7   1     3111.15     4353.41    750.00 o
  -9   7   1    13803.63    14085.96   1068.79 o
  -7   7   1       95.01     1292.43    351.03 o
  -5   7   1   120708.06   116400.33   3449.62 o
  -3   7   1    42162.55    42602.56   1463.03 o
  -1   7   1     9385.40    11359.98    637.66 o
   1   7   1    13587.89    13416.97    843.21 o
   3   7   1     1543.93     1219.10    480.04 o
   5   7   1     8558.52    11355.02    696.08 o
   7   7   1       39.04     1671.26    380.49 o
   9   7   1     1020.76     3637.97    698.75 o
  11   7   1    73247.05    71587.27   2975.67 o
  13   7   1      135.00      242.29    692.32 o
  15   7   1      514.93      824.19   2003.07 o
  17   7   1    26923.44    34758.21   6432.97 o
 -16   8   1    15387.39    13940.62   4273.51 o
 -14   8   1   191135.63   198885.97   8138.91 o
 -12   8   1    25704.86    25869.17   1699.01 o
 -10   8   1    58028.27    62360.88   2697.49 o
  -8   8   1   289439.13   303978.84   9834.90 o
  -6   8   1   247136.05   257645.86   7175.03 o
  -4   8   1   240784.34   245516.31   6838.26 o
  -2   8   1      855.49     3461.70    715.29 o
   0   8   1  1435919.25  1239520.25  29903.98 o
   2   8   1   129624.43   130330.47   3813.53 o
   4   8   1    18206.77    22043.47   1109.99 o
   6   8   1  3097879.50  3093774.00  80650.12 o
   8   8   1   123131.88   129218.73   3926.42 o
  10   8   1    35798.00    38514.53   2864.94 o
  12   8   1   226149.50   247422.31  11286.31 o
  14   8   1   185220.86   194992.67  13367.96 o
  16   8   1    27138.39    38305.18   6362.33 o
 -17   9   1    28076.84    24702.60   5413.78 o
 -15   9   1    24085.16    32835.89   5590.38 o
 -13   9   1    81608.30    84482.02   4748.47 o
 -11   9   1    21262.97    22050.83   1513.50 o
  -9   9   1    88583.00    89499.40   3527.55 o
  -7   9   1     2081.90     4175.67    553.42 o
  -5   9   1        0.68      725.58    435.16 o
  -3   9   1    78922.23    79567.28   2498.75 o
  -1   9   1   205252.61   175972.77   4974.22 o
   1   9   1     7933.41     7204.27    580.57 o
   3   9   1   582137.13   563690.94  15151.20 o
   5   9   1   290942.50   326341.00   8990.45 o
   7   9   1   366010.03   397969.31  10916.71 o
   9   9   1   113981.43   110624.94   4221.74 o
  11   9   1    50726.96    48723.93   2673.37 o
  13   9   1    27877.85    27998.57   2304.88 o
  15   9   1    20674.17    21087.46   3256.85 o
  17   9   1    17508.04    20181.86   5328.01 o
 -16  10   1    56015.88    72917.07   8703.43 o
 -14  10   1    13177.29    13884.18   1836.31 o
 -12  10   1    11828.20    12447.04   1356.46 o
 -10  10   1   156010.33   164007.05   6549.93 o
  -8  10   1   340875.94   338250.81  12429.54 o
  -6  10   1    43958.49    45490.77   1740.83 o
  -4  10   1       50.16      858.68    416.16 o
  -2  10   1    13661.34    12651.72    702.02 o
   0  10   1    48100.97    51259.21   1612.64 o
   2  10   1   149320.30   140721.97   4160.07 o
   4  10   1    37790.98    33549.02   1529.52 o
   6  10   1     1258.28     2772.88    581.99 o
   8  10   1    58838.84    57021.52   2894.39 o
  10  10   1    32985.86    30880.99   2076.81 o
  12  10   1     1658.94     1602.02    981.72 o
  14  10   1   153790.48   165056.36  11271.57 o
  16  10   1    69401.49    77750.63   9011.20 o
 -15  11   1   236568.52   232587.92  19344.31 o
 -13  11   1    99411.89    96642.77   5393.95 o
 -11  11   1   141140.47   137307.91   5750.01 o
  -9  11   1   312671.59   327139.03  12067.58 o
  -7  11   1   151342.86   153774.92   6152.80 o
  -5  11   1    56263.57    51543.09   2114.26 o
  -3  11   1     1043.82     1568.20    659.79 o
  -1  11   1   298104.47   308028.09   8445.77 o
   1  11   1    64837.40    65586.81   2218.77 o
   3  11   1    83539.97    78265.10   2852.52 o
   5  11   1   121840.02   131921.73   5003.81 o
   7  11   1   100299.93   104066.38   3682.13 o
   9  11   1    12772.73    12956.83   1462.05 o
  11  11   1      661.33     2145.74    919.89 o
  13  11   1    31705.59    30811.60   2617.13 o
  15  11   1    83264.68    86862.83   5168.73 o
 -14  12   1    20479.95    18341.16   2207.85 o
 -12  12   1   176971.98   171898.44   7043.98 o
 -10  12   1   814734.25   839811.50  29459.75 o
  -8  12   1    24804.03    23169.22   1847.96 o
  -6  12   1   120691.72   116137.20   4040.82 o
  -4  12   1    78089.02    79544.97   2933.30 o
  -2  12   1    20941.69    20542.72   1382.18 o
   0  12   1    48251.40    51412.00   2144.00 o
   2  12   1   114967.30   108807.85   3410.89 o
   4  12   1   336388.06   321840.88   9886.66 o
   6  12   1   198443.41   212808.08   6786.80 o
   8  12   1    17402.96    16651.69   1604.33 o
  10  12   1     1242.38     1487.89    950.43 o
  12  12   1    64375.75    69478.77   4321.48 o
  14  12   1    79712.04    79162.96   5030.33 o
 -15  13   1       83.93     1784.74   1334.44 o
 -13  13   1   163919.72   170024.41   9480.43 o
 -11  13   1    11003.38    14462.09   1661.77 o
  -9  13   1     8094.48     8672.86   1296.69 o
  -7  13   1     7026.90     7725.74   1210.29 o
  -5  13   1    40668.36    38212.04   2150.67 o
  -3  13   1      276.12      210.47    501.07 o
  -1  13   1   258456.69   263475.06  13271.14 o
   1  13   1    21637.10    22321.84   1365.29 o
   3  13   1    61557.50    55835.42   3278.05 o
   5  13   1   202023.75   213072.34   6844.45 o
   7  13   1   148226.34   150209.77   6249.21 o
   9  13   1    88374.91    87390.06   4144.63 o
  11  13   1    46716.55    51108.35   3011.65 o
  13  13   1       72.59     1443.14   1254.11 o
  15  13   1     2100.66     2643.94   1427.15 o
 -14  14   1       17.02     -531.38   1145.32 o
 -12  14   1    13388.43    14375.07   2952.98 o
 -10  14   1       49.45     -291.40    967.68 o
  -8  14   1    25977.27    28454.48   3488.94 o
  -6  14   1    84860.22    87555.91   4855.17 o
  -4  14   1    57614.75    58283.19   2898.86 o
  -2  14   1    95382.53    89342.96   3709.00 o
   0  14   1    38356.93    36517.93   2131.59 o
   2  14   1     7189.36     7767.31   1090.14 o
   4  14   1      998.21     1532.80    662.84 o
   6  14   1    24956.99    25385.07   1742.98 o
   8  14   1    17816.33    21536.31   1884.96 o
  10  14   1    37271.94    38910.58   2590.28 o
  12  14   1    36463.39    35817.23   3108.78 o
  14  14   1    20042.42    22474.31   2564.02 o
 -13  15   1    45944.66    50717.02   4707.42 o
 -11  15   1     8095.51    10281.84   1807.52 o
  -9  15   1   368198.66   364410.25  16024.72 o
  -7  15   1       12.11      504.81   1010.90 o
  -5  15   1   117662.43   126992.17   5020.87 o
  -3  15   1   369200.28   392382.19  13344.93 o
  -1  15   1   739903.94   764643.25  25072.64 o
   1  15   1   762234.38   805647.75  23605.79 o
   3  15   1   183352.64   179609.22   6660.43 o
   5  15   1  1174896.50  1282031.00  41412.76 o
   7  15   1   367473.78   388010.31  16938.84 o
   9  15   1   212374.73   226675.45  10646.54 o
  11  15   1   257017.72   277742.78  16448.22 o
  13  15   1     2424.72     1967.73   1705.37 o
 -12  16   1     4337.84     3910.90   1565.61 o
 -10  16   1    18286.09    19352.20   2291.21 o
  -8  16   1     4757.11     6905.57   1546.57 o
  -6  16   1    48262.68    49435.55   3413.54 o
  -4  16   1    81937.79    82771.41   3617.06 o
  -2  16   1      349.74     2181.34    760.77 o
   0  16   1   526852.88   566264.13  16893.72 o
   2  16   1   157336.95   160120.95   6088.31 o
   4  16   1     5162.71     6178.65   1243.45 o
   6  16   1   525929.75   570768.69  24393.39 o
   8  16   1    14867.78    19453.06   2246.05 o
  10  16   1     7596.38     8120.46   3055.03 o
  12  16   1   121868.63   125647.23   8703.43 o
 -11  17   1     1011.24     1814.36   1426.63 o
  -9  17   1   184843.23   192151.88   9362.32 o
  -7  17   1    47111.75    46674.27   3441.46 o
  -5  17   1    73120.52    76463.65   4585.89 o
  -3  17   1    46125.53    46613.50   2507.79 o
  -1  17   1    30920.77    31907.10   2002.93 o
   1  17   1    86719.88    92881.84   3561.86 o
   3  17   1    52402.57    50779.30   2637.54 o
   5  17   1    17171.18    16687.58   1522.67 o
   7  17   1     5800.45     7542.48   2131.71 o
   9  17   1     2230.64     2553.31   1332.63 o
  11  17   1     8037.07    13309.94   2734.64 o
 -10  18   1   304640.63   303913.66  14020.02 o
  -8  18   1    18050.99    21002.04   2443.55 o
  -6  18   1     5438.27     8487.04   1743.21 o
  -4  18   1    99009.87   107538.34   4556.39 o
  -2  18   1   147355.59   157699.89   6132.08 o
   0  18   1   132212.33   134726.48   5377.72 o
   2  18   1      222.86     -177.10    661.88 o
   4  18   1    96462.37    96195.90   4158.16 o
   6  18   1   141902.77   150948.14   7714.91 o
   8  18   1   107385.21   113957.34   6284.50 o
  10  18   1     8106.13     8910.57   1994.83 o
  -9  19   1   494614.22   510819.25  23663.25 o
  -7  19   1   145864.08   146541.00   7634.41 o
  -5  19   1      196.89     1279.70   2500.03 o
  -3  19   1    64698.45    66184.66   3266.43 o
  -1  19   1   176796.47   181966.00   6950.22 o
   1  19   1    65254.39    63827.99   5759.95 o
   3  19   1     6802.81     9688.82   1293.87 o
   5  19   1   169721.05   173309.78   8738.74 o
   7  19   1    79009.41    86467.54   6203.40 o
   9  19   1      263.67      245.26   1341.99 o
  -8  20   1     7471.74     9531.24   1966.48 o
  -6  20   1   121835.08   117694.02   6468.50 o
  -4  20   1    20298.98    23014.89   2493.98 o
  -2  20   1    27685.55    26118.82   2429.23 o
   0  20   1    27351.29    29996.67   2743.87 o
   2  20   1      740.80     1221.86    760.50 o
   4  20   1      957.05     2063.85   1271.46 o
   6  20   1    19146.34    19836.62   3380.46 o
   8  20   1    15575.86    13106.71   2124.14 o
  -5  21   1   146298.63   151053.88   7859.90 o
  -3  21   1     8841.54    12794.97   2020.72 o
  -1  21   1     1708.98     4367.56   1392.16 o
   1  21   1    35125.59    37102.75   7949.13 o
   3  21   1     4111.25     4095.97   1070.99 o
   5  21   1    22697.46    22591.15   2594.26 o
  -2  22   1     2517.28     5346.78   2315.87 o
   0  22   1   807753.63   837141.44  32046.65 o
   2  22   1      205.87     1260.58   1205.87 o
 -18   0   2    37668.36    46806.79   7568.20 o
 -16   0   2   151355.92   152943.20  14344.26 o
 -14   0   2    88726.66   113628.94  11160.57 o
 -12   0   2    56314.94    55121.71   6927.42 o
 -10   0   2   414153.97   488052.72  25444.28 o
  -8   0   2   959311.13  1020718.88  48706.39 o
  -6   0   2    65002.13    47959.11   3206.39 o
  -4   0   2   785926.69   829280.94  33589.10 o
  -2   0   2     1201.48     6845.54    893.05 o
   0   0   2  1982249.00  1581541.63  82074.59 o
   2   0   2   568950.25   565245.56  47243.21 o
   4   0   2   625986.50   664814.56  53888.09 o
   6   0   2  4005863.00  3319457.50 133454.58 o
   8   0   2   128862.02   136019.50   6135.00 o
  10   0   2    76506.78    80208.00   3960.86 o
  12   0   2  2956686.00  3343620.75 186278.56 o
  14   0   2    72738.06    96580.30  10141.39 o
  16   0   2      528.00     6483.42   3789.14 o
  18   0   2   168905.55   231511.20  20358.45 o
 -17   1   2    88016.57    95764.57   7617.88 o
 -15   1   2    91067.62    99823.24   7305.35 o
 -13   1   2   138473.59   138953.19   8974.85 o
 -11   1   2    15106.83    16642.81   1139.39 o
  -9   1   2    15839.00    21163.88    960.76 o
  -7   1   2    47200.57    40193.49   1419.42 o
  -5   1   2    60295.71    62755.75   2954.58 o
  -3   1   2    16242.68    22929.27   1897.45 o
  -1   1   2   274779.38   303995.97  12465.92 o
   1   1   2      176.51     2064.20    421.13 o
   3   1   2   307705.75   317656.72   9647.52 o
   5   1   2   909066.75   860498.13  35593.23 o
   7   1   2   156691.44   163247.97   5061.75 o
   9   1   2   200513.59   198558.41   6177.17 o
  11   1   2   417664.44   482367.94  14437.84 o
  13   1   2   244843.13   295865.91  16257.59 o
  15   1   2     5288.82     6966.45   2501.75 o
  17   1   2    97327.81   134381.48  11047.05 o
 -18   2   2   109267.50   130225.81   9636.84 o
 -16   2   2   146543.41   167930.94  10795.46 o
 -14   2   2     9203.95    12346.32   2932.01 o
 -12   2   2    26856.83    28027.19   3518.92 o
 -10   2   2    37410.55    36704.57   2676.62 o
  -8   2   2    28738.38    29998.19   1161.78 o
  -6   2   2    32126.19    30750.12   1791.65 o
  -4   2   2     7069.59     6579.65    718.38 o
  -2   2   2   123510.70   140330.28   5285.49 o
   0   2   2    12126.94    13327.54   1225.51 o
   2   2   2     8718.40     9752.71    713.72 o
   4   2   2     1567.61     2356.96    483.57 o
   6   2   2    25644.90    25683.99   1026.41 o
   8   2   2    21795.62    24136.33   1667.69 o
  10   2   2    49224.99    49050.21   1871.60 o
  12   2   2    33294.11    35932.58   2059.67 o
  14   2   2   133471.56   164799.83  14296.33 o
  16   2   2    20996.49    27164.70   4189.03 o
  18   2   2    52475.62    77958.75   7126.81 o
 -17   3   2   134113.44   158251.27  10433.45 o
 -15   3   2   494416.03   568368.94  28957.36 o
 -13   3   2   219750.78   244573.16  13710.57 o
 -11   3   2   905001.06   973539.19  34250.91 o
  -9   3   2  1807792.75  1836979.38  52755.67 o
  -7   3   2   417003.59   412850.38  12143.66 o
  -5   3   2   615071.13   636906.81  18442.05 o
  -3   3   2  2106132.00  2006790.38  57688.96 o
  -1   3   2   544664.38   568382.38  19339.42 o
   1   3   2    57460.34    55330.79   1890.49 o
   3   3   2    29819.36    17703.86    941.42 o
   5   3   2   292364.75   316536.66  10645.86 o
   7   3   2   122990.68   138182.64   4679.47 o
   9   3   2   515827.44   546551.56  14626.65 o
  11   3   2   332236.84   383802.53  11612.11 o
  13   3   2    55023.39    64993.76   4087.83 o
  15   3   2     6662.85     9341.83   3446.05 o
  17   3   2    60567.27    78356.02   6762.34 o
 -18   4   2     5444.49     7980.99   4467.76 o
 -16   4   2   729371.94   816757.19  40543.06 o
 -14   4   2     1031.69     1640.48   2166.20 o
 -12   4   2    89074.16    92147.43   4220.08 o
 -10   4   2  3448271.50  3505924.00 120972.22 o
  -8   4   2    65245.38    73058.68   2492.16 o
  -6   4   2   191638.03   173982.56   5324.09 o
  -4   4   2  2236018.50  2157336.75  62139.45 o
  -2   4   2    42597.67    40660.50   1417.87 o
   0   4   2   825264.38   823579.38  26314.99 o
   2   4   2    10841.58    21023.72    926.25 o
   4   4   2   215606.98   215840.47   7592.97 o
   6   4   2   284002.06   313164.25   9264.26 o
   8   4   2    99219.23    87841.74   2682.25 o
  10   4   2   519067.06   545960.38  14717.40 o
  12   4   2   150488.78   172489.91   7026.29 o
  14   4   2     5017.41     5640.60    913.99 o
  16   4   2     4556.02     8603.24   2660.21 o
  18   4   2   171245.44   224945.98  13930.00 o
 -17   5   2   212852.47   230321.86  13721.54 o
 -15   5   2    27356.73    30290.27   5047.99 o
 -13   5   2    13638.64    12810.89   1597.24 o
 -11   5   2    42957.07    45538.45   2489.45 o
  -9   5   2     6689.51     6705.72    977.48 o
  -7   5   2    91288.10    86985.45   2903.64 o
  -5   5   2     6250.28     9353.15    542.32 o
  -3   5   2    42319.63    42690.14   1436.90 o
  -1   5   2     5607.47     6723.77    470.45 o
   1   5   2     8651.01     8004.25    573.40 o
   3   5   2    11746.20    13267.86   1002.34 o
   5   5   2     4692.82     4772.73    498.02 o
   7   5   2      353.67     2122.88    832.38 o
   9   5   2    28976.59    29892.46   1172.60 o
  11   5   2    21940.15    24358.22   1664.20 o
  13   5   2    26005.01    28835.14   2975.52 o
  15   5   2    58141.11    69679.14   5986.12 o
  17   5   2   169845.33   207475.23  12892.59 o
 -18   6   2    58259.17    59939.68   5929.92 o
 -16   6   2    50772.54    58346.59   6347.20 o
 -14   6   2    26979.79    27772.49   3678.09 o
 -12   6   2   106175.41   107886.66   4427.03 o
 -10   6   2       60.00     2656.48    623.38 o
  -8   6   2    68752.12    71444.45   2277.13 o
  -6   6   2    31828.13    30869.45   1414.37 o
  -4   6   2     1037.82     1009.62    271.32 o
  -2   6   2     1029.77     4699.80    457.26 o
   0   6   2   172325.44   167766.92   6379.50 o
   2   6   2    38478.74    36808.01   1286.94 o
   4   6   2    16322.31    15945.08    751.17 o
   6   6   2   754902.31   752991.44  19880.45 o
   8   6   2    31579.32    26557.65   1432.24 o
  10   6   2     1374.86     3146.88    628.60 o
  12   6   2   662304.94   731933.75  37714.41 o
  14   6   2     2359.91     4529.37    933.95 o
  16   6   2    47344.61    63802.85   5792.83 o
 -17   7   2    24323.44    28862.09   8776.59 o
 -15   7   2   230046.70   252035.97  14243.82 o
 -13   7   2    93570.84    89701.31   3594.18 o
 -11   7   2    86023.42    94006.63   3645.93 o
  -9   7   2   622335.13   667253.50  20775.73 o
  -7   7   2   282859.09   259745.16   7209.34 o
  -5   7   2   365048.84   376953.25  10245.93 o
  -3   7   2   262354.38   261373.14   7171.76 o
  -1   7   2   621457.88   599340.50  17436.91 o
   1   7   2   288110.09   325265.84   8760.90 o
   3   7   2   447133.16   461762.84  11393.48 o
   5   7   2  3506809.00  3245057.75  83865.51 o
   7   7   2  1364628.75  1419430.88  37325.14 o
   9   7   2   568269.75   601173.13  16159.72 o
  11   7   2  1418173.38  1593565.75  71341.96 o
  13   7   2   430706.16   489829.28  26190.29 o
  15   7   2   179752.86   203743.17  13830.19 o
  17   7   2   117167.13   144648.45  14076.85 o
 -16   8   2   146599.11   162292.45  14349.30 o
 -14   8   2    96307.70   102346.64   5139.69 o
 -12   8   2    22720.42    22975.37   1509.49 o
 -10   8   2    47301.57    47462.36   2234.58 o
  -8   8   2    73188.49    76198.48   2993.60 o
  -6   8   2    71461.43    64030.12   2132.25 o
  -4   8   2   115916.22   127082.29   3717.71 o
  -2   8   2    17973.14    14886.09    884.82 o
   0   8   2    51375.48    46962.95   2135.27 o
   2   8   2   251420.55   248565.22   6856.27 o
   4   8   2   116040.58   119677.98   4638.34 o
   6   8   2  1161653.63  1214283.50  31955.61 o
   8   8   2    47048.63    48685.30   1816.26 o
  10   8   2      700.44     2428.82   1106.94 o
  12   8   2   611512.63   685404.94  27686.08 o
  14   8   2     3086.97     4456.34   1823.94 o
  16   8   2      211.83     3456.14   3077.73 o
 -17   9   2    85058.51    95611.58  10282.66 o
 -15   9   2   101033.99   113356.48  10782.16 o
 -13   9   2       51.06      945.69    817.52 o
 -11   9   2    55414.66    55409.01   2561.14 o
  -9   9   2    16817.52    18524.30   1319.28 o
  -7   9   2   109465.38   104903.12   3262.53 o
  -5   9   2    46561.00    45230.14   1655.86 o
  -3   9   2    61515.86    64053.96   2093.64 o
  -1   9   2    22737.89    20664.48   1004.40 o
   1   9   2   126394.13   114705.32   3504.33 o
   3   9   2    10678.08     9872.91    708.02 o
   5   9   2    29409.58    34804.49   1397.90 o
   7   9   2    87852.34    94544.20   3034.65 o
   9   9   2    25702.67    26964.34   2628.52 o
  11   9   2     1861.12     2983.27   1004.04 o
  13   9   2    53323.04    59562.40   3721.75 o
  15   9   2   147199.48   155210.64  14490.58 o
 -16  10   2   433477.63   491418.25  35726.94 o
 -14  10   2     1580.28     2005.82   1887.00 o
 -12  10   2     3281.46     5566.82   1054.45 o
 -10  10   2  1754345.63  1794783.75  61218.83 o
  -8  10   2    10544.54    14235.61   1186.30 o
  -6  10   2    44257.41    45111.55   1701.19 o
  -4  10   2  1161345.13  1158224.75  30661.96 o
  -2  10   2    56523.17    65592.23   2385.65 o
   0  10   2   217309.22   232308.81   7644.43 o
   2  10   2     2464.83     3661.07    612.71 o
   4  10   2   202748.64   205234.41   6418.65 o
   6  10   2    56552.73    67581.86   2549.69 o
   8  10   2    49645.41    55035.68   2258.05 o
  10  10   2   228630.84   233517.14   9070.20 o
  12  10   2    42936.89    45703.07   4856.26 o
  14  10   2    42706.09    45377.76   6912.29 o
  16  10   2     7831.13    20373.59   5030.33 o
 -15  11   2   248436.06   243214.70  11463.85 o
 -13  11   2   128915.05   127726.09   5491.69 o
 -11  11   2   598944.00   599072.50  21211.18 o
  -9  11   2  1586916.13  1625248.38  55661.03 o
  -7  11   2   170616.77   177366.75   7011.26 o
  -5  11   2   229035.66   248717.64   7740.28 o
  -3  11   2  1395707.63  1408129.38  36904.04 o
  -1  11   2   318545.72   313396.09  10580.19 o
   1  11   2   134975.53   135143.14   4061.32 o
   3  11   2    34714.67    31191.57   2596.35 o
   5  11   2   391839.56   436554.66  12977.46 o
   7  11   2   144095.36   153246.86   5064.26 o
   9  11   2    96680.22   100381.11   4546.42 o
  11  11   2   374621.06   372555.84  16469.57 o
  13  11   2    21035.80    21809.36   2248.64 o
  15  11   2     9899.83    10576.87   1813.32 o
 -16  12   2    45924.07    58032.95   7391.61 o
 -14  12   2      191.93     2632.94   1415.25 o
 -12  12   2    51864.94    50049.79   2852.38 o
 -10  12   2    21175.97    21670.24   1821.89 o
  -8  12   2     9679.52    10397.41   1346.54 o
  -6  12   2    63762.19    68221.02   3031.71 o
  -4  12   2     1094.02     2326.80    663.91 o
  -2  12   2   123236.65   121908.40   4610.94 o
   0  12   2    54383.45    51452.31   2148.57 o
   2  12   2    34873.00    33441.00   1439.51 o
   4  12   2    84204.47    89345.45   3238.16 o
   6  12   2     6793.83     7190.53    844.65 o
   8  12   2     1325.81     1209.69    818.17 o
  10  12   2    24502.83    27366.07   2108.25 o
  12  12   2    24852.13    27584.13   2591.60 o
  14  12   2     1582.73     1524.59   1095.33 o
 -15  13   2      287.00      791.38   1167.58 o
 -13  13   2   136794.95   139801.27   7231.57 o
 -11  13   2    20445.68    21119.06   1879.99 o
  -9  13   2    28304.84    28120.37   2064.56 o
  -7  13   2    32889.91    31487.38   2555.78 o
  -5  13   2    91139.95    92085.07   3773.06 o
  -3  13   2     1181.91     2468.31    690.37 o
  -1  13   2     9940.13    10496.26   1927.37 o
   1  13   2    84959.75    92229.30   3373.95 o
   3  13   2    46192.57    45556.14   2052.39 o
   5  13   2    97846.38   109816.56   5375.79 o
   7  13   2   134214.81   138331.97   4778.03 o
   9  13   2    17723.91    14129.52   1595.06 o
  11  13   2   149971.58   157381.33   7928.61 o
  13  13   2    78123.71    81334.20   4957.04 o
 -14  14   2    71401.02    66636.28   4425.26 o
 -12  14   2    48493.01    50358.07   3003.99 o
 -10  14   2   242534.81   238726.09  11007.51 o
  -8  14   2   305624.22   313496.34  13918.76 o
  -6  14   2    78003.94    73639.30   5774.54 o
  -4  14   2   307924.44   323911.25  11133.92 o
  -2  14   2    25437.76    22813.01   2160.25 o
   0  14   2   461065.63   496452.22  21758.24 o
   2  14   2   177546.08   191467.69   6229.06 o
   4  14   2   239243.86   255966.25   9033.23 o
   6  14   2  2030756.63  2201878.50  70212.34 o
   8  14   2    16157.83    17013.77   1725.62 o
  10  14   2    24891.75    26612.27   2186.22 o
  12  14   2  1029975.50  1099826.50  45983.34 o
  14  14   2    14292.11    13646.30   2106.54 o
 -13  15   2     5268.85     6952.65   2154.41 o
 -11  15   2    15337.43    12330.16   1930.33 o
  -9  15   2    49073.09    46979.84   3307.80 o
  -7  15   2     3912.58     5528.85   1765.91 o
  -5  15   2   122036.41   119159.55   4753.66 o
  -3  15   2    21757.26    24135.06   1694.37 o
  -1  15   2   206972.36   215435.67   7834.79 o
   1  15   2    71217.35    70715.45   2866.69 o
   3  15   2    51486.82    51367.55   2556.11 o
   5  15   2   646625.75   709269.75  23407.61 o
   7  15   2    72144.78    76991.95   4558.80 o
   9  15   2    63782.90    60979.70   3982.98 o
  11  15   2   198525.23   199815.58  12457.25 o
  13  15   2   153689.50   162817.19  10625.75 o
 -12  16   2      555.18     2464.72   1320.63 o
 -10  16   2       95.90      358.55   1932.41 o
  -8  16   2    68254.17    68498.34   6099.97 o
  -6  16   2    15037.70    12774.89   2227.57 o
  -4  16   2     3836.78     3594.14    925.99 o
  -2  16   2   202672.55   201249.00   7379.28 o
   0  16   2    87271.05    91743.38   3888.58 o
   2  16   2    35682.40    36260.05   1890.68 o
   4  16   2    22381.74    29786.51   4794.51 o
   6  16   2    92110.67    90679.64   5130.49 o
   8  16   2    10612.31    12471.40   1960.01 o
  10  16   2      703.40      975.94   1301.73 o
  12  16   2     1413.62     4873.92   2038.37 o
 -11  17   2   259304.59   257571.72  19649.56 o
  -9  17   2   338909.53   323484.19  14543.04 o
  -7  17   2    53608.15    55223.21   3756.15 o
  -5  17   2   137449.11   138958.30   7127.89 o
  -3  17   2   149307.67   151079.80   5873.24 o
  -1  17   2    34415.18    37223.09   2174.23 o
   1  17   2    17274.32    20958.00   1648.03 o
   3  17   2    75687.90    81132.70   4799.34 o
   5  17   2    59995.54    64819.64   3119.58 o
   7  17   2    75828.11    81129.55   4853.14 o
   9  17   2   196019.64   212422.63  10308.08 o
  11  17   2    25382.90    27386.79   3632.74 o
 -10  18   2   914020.88   955153.31  80881.34 o
  -8  18   2    56516.89    53951.07   3789.46 o
  -6  18   2    48853.24    47222.06   3471.41 o
  -4  18   2   649409.19   670748.88  28388.40 o
  -2  18   2    82463.39    83647.34   3754.58 o
   0  18   2   252765.56   256067.88   9194.93 o
   2  18   2      776.63     1951.91    814.69 o
   4  18   2    49553.57    48337.53   2620.34 o
   6  18   2   279259.78   301080.44  27974.59 o
   8  18   2   121846.68   128405.28   6934.53 o
  10  18   2   153414.02   167953.47  11094.98 o
  -9  19   2     8965.20    10166.92   2921.32 o
  -7  19   2    10040.10    11728.96   1967.03 o
  -5  19   2    70378.23    80175.60   4864.42 o
  -3  19   2    17221.59    21455.89   1802.05 o
  -1  19   2     5392.26     6172.23   1131.51 o
   1  19   2    40128.70    45766.75   2548.41 o
   3  19   2    20927.19    25190.72   2451.30 o
   5  19   2    35014.64    34502.15   4712.46 o
   7  19   2     8186.42     8104.59   1765.15 o
   9  19   2     1654.86      177.38   1265.71 o
  -8  20   2     5762.80    12012.65   3082.78 o
  -6  20   2     3501.56     2960.15   1439.33 o
  -4  20   2    88882.45    85891.90   5164.33 o
  -2  20   2    10685.25    13331.20   1490.60 o
   0  20   2     4590.96     7159.77   1228.49 o
   2  20   2    12772.05    12234.08   1636.62 o
   4  20   2    41889.15    46960.57   7351.24 o
   6  20   2    30663.68    35341.29   3362.80 o
  -5  21   2    70321.14    71534.09   4651.73 o
  -3  21   2    75147.59    74353.75   4700.92 o
  -1  21   2    66792.66    64793.57   3429.66 o
   1  21   2    31629.52    30210.76   2456.33 o
   3  21   2    20020.87    18604.93   1995.14 o
   5  21   2   527794.00   558837.31  40489.86 o
  -2  22   2    52491.45    56885.48   5809.85 o
   0  22   2    23811.06    23645.24   2260.02 o
   2  22   2    65049.59    61345.89   3694.23 o
 -19   1   3   300960.06   371699.47  29440.29 o
 -17   1   3      723.79     1015.00   2191.93 o
 -15   1   3     2905.40     3194.86   2354.67 o
 -13   1   3    96697.77    99953.95   7059.75 o
 -11   1   3     3980.51     5609.58   1811.42 o
  -9   1   3    81606.70    87215.18   5389.78 o
  -7   1   3   343680.16   338780.38   9901.09 o
  -5   1   3    21498.17    22138.21   1108.81 o
  -3   1   3   264559.84   304818.53  10719.38 o
  -1   1   3    98469.85    89015.09   3319.55 o
   1   1   3     5833.88     5815.71    378.90 o
   3   1   3   185685.77   209886.17   7919.72 o
   5   1   3   635295.88   621372.31  22599.06 o
   7   1   3    47106.23    40597.38   2054.84 o
   9   1   3   123777.85   116657.00   3833.75 o
  11   1   3   976930.25  1100920.75  32223.95 o
  13   1   3   125862.76   142850.44   6730.27 o
  15   1   3   227818.00   283044.28  16171.65 o
  17   1   3   136314.91   173773.28  11536.19 o
 -18   2   3    25803.99    31528.28   5988.97 o
 -16   2   3    15308.88    14327.37   3258.51 o
 -14   2   3     1032.24     -873.53   2088.82 o
 -12   2   3     4061.10     6157.10   2179.80 o
 -10   2   3   473680.78   496468.97  17759.00 o
  -8   2   3   129052.20   129701.05   5659.90 o
  -6   2   3   147170.50   128888.99   4895.73 o
  -4   2   3  1774182.38  1627949.38  56204.31 o
  -2   2   3    16239.25    16861.52    685.10 o
   0   2   3   182357.03   192934.20   7144.27 o
   2   2   3    90687.77    91567.71   2394.04 o
   4   2   3    22280.23    22277.03    909.61 o
   6   2   3     4122.28     3649.64    376.21 o
   8   2   3   267707.06   270672.50   7416.13 o
  10   2   3    66190.52    69025.55   2701.51 o
  12   2   3   234201.94   260188.64  10070.41 o
  14   2   3    51800.00    63753.67   5583.16 o
  16   2   3    18947.06    25994.29   4033.97 o
  18   2   3    52487.18    77472.62   7009.08 o
 -17   3   3    32029.47    42357.34   4975.94 o
 -15   3   3      928.27     4105.79   2684.19 o
 -13   3   3   185739.69   190660.88  11248.47 o
 -11   3   3    37609.32    36841.80   2292.79 o
  -9   3   3   197273.89   208376.28   7862.62 o
  -7   3   3    88386.13    80655.41   3400.86 o
  -5   3   3   399380.72   408901.03  14477.98 o
  -3   3   3   934221.69   927964.69  26556.83 o
  -1   3   3   143592.66   161823.69   4904.04 o
   1   3   3       73.91     1394.78    349.37 o
   3   3   3   124430.40   125583.29   5745.11 o
   5   3   3    48510.69    47712.06   1510.00 o
   7   3   3   106793.02   106008.41   5298.75 o
   9   3   3   122090.41   125098.32   3682.59 o
  11   3   3    75537.89    83234.23   2959.49 o
  13   3   3     1613.28     1606.90    625.77 o
  15   3   3     6685.85     9095.59   2591.77 o
  17   3   3     4318.23    11924.52   3084.30 o
 -18   4   3    76430.36    90180.81   7438.58 o
 -16   4   3     5159.96     9441.31   3552.01 o
 -14   4   3     1922.09      473.50   1970.99 o
 -12   4   3     9219.15     9461.63   1080.14 o
 -10   4   3   630804.75   665125.81  23636.09 o
  -8   4   3     1176.04     4786.85   1211.52 o
  -6   4   3    66059.14    71983.79   3028.57 o
  -4   4   3  1824690.38  1741834.63  50183.06 o
  -2   4   3     4547.28     5308.16    383.79 o
   0   4   3   103331.13   106889.30   3606.58 o
   2   4   3   355384.97   353630.50  11110.14 o
   4   4   3    89728.40    87511.58   2940.29 o
   6   4   3    39310.51    41972.54   2129.12 o
   8   4   3     1231.97     1125.26    241.09 o
  10   4   3   139269.02   141884.75   4650.29 o
  12   4   3    25923.01    26431.28   1773.56 o
  14   4   3     4182.27     4986.59    891.75 o
  16   4   3     9967.54     9740.69   2907.95 o
 -17   5   3    16630.81    21144.86   6458.20 o
 -15   5   3    20667.70    20016.32   4911.76 o
 -13   5   3   123548.15   123495.62   8425.93 o
 -11   5   3    99645.37    99295.72   4361.19 o
  -9   5   3   558439.75   574311.44  20571.85 o
  -7   5   3  1070834.00  1064698.00  30852.77 o
  -5   5   3   597150.88   569425.63  16875.74 o
  -3   5   3  1045764.69  1026358.75  26968.37 o
  -1   5   3   516315.16   503081.94  14560.62 o
   1   5   3   203741.95   219571.06   5966.03 o
   3   5   3    37189.77    34293.34   1094.77 o
   5   5   3   269908.81   307142.19   8269.25 o
   7   5   3      550.51     1180.78    339.07 o
   9   5   3   239342.98   237877.81   6684.65 o
  11   5   3      897.99     3345.25    795.57 o
  13   5   3     3118.65     5158.13    900.83 o
  15   5   3    87861.09   113373.88   8121.07 o
  17   5   3     1791.39     6318.95   2484.89 o
 -18   6   3   110814.75   132574.13   9275.38 o
 -16   6   3     3149.81     4615.65   2563.61 o
 -14   6   3    16160.90    12889.81   2884.10 o
 -12   6   3    14033.47    14209.43   1560.60 o
 -10   6   3    14827.69    14917.99   1651.50 o
  -8   6   3   313256.63   320929.13  10268.05 o
  -6   6   3    58805.45    56141.12   1979.31 o
  -4   6   3    56600.67    53961.04   2594.86 o
  -2   6   3    43865.64    39812.13   1475.57 o
   0   6   3   115065.49    97657.20   3073.26 o
   2   6   3    32292.87    36491.18   1320.35 o
   4   6   3    69746.13    62338.14   1969.62 o
   6   6   3   644297.25   654490.88  17299.21 o
   8   6   3    35137.46    32909.43   1299.27 o
  10   6   3    59978.54    63982.75   2395.30 o
  12   6   3   647961.19   729193.50  32374.91 o
  14   6   3    48754.82    57172.35   5331.98 o
  16   6   3    22683.37    34789.96   6127.72 o
 -17   7   3    22909.35    29225.68   4137.61 o
 -15   7   3     8654.11    11636.05   2987.69 o
 -13   7   3    11837.06    11517.58   1085.15 o
 -11   7   3    32284.09    30034.09   1618.44 o
  -9   7   3    10126.09     9408.13   1620.36 o
  -7   7   3     1807.64     2916.89    511.17 o
  -5   7   3    22646.01    27115.32   1216.36 o
  -3   7   3    10768.92    10404.78    960.13 o
  -1   7   3     8332.02     8317.23    522.02 o
   1   7   3    10971.26    10013.00    779.86 o
   3   7   3    46827.78    43248.73   1392.57 o
   5   7   3    23239.69    26483.94   1115.24 o
   7   7   3    52265.73    51504.96   1811.88 o
   9   7   3    10635.77    12461.32    787.61 o
  11   7   3      239.28     4572.51   1159.19 o
  13   7   3      346.06     1311.28    736.94 o
  15   7   3       18.68      -55.94    783.23 o
  17   7   3    19105.84    26902.42   6377.47 o
 -16   8   3    44684.41    43243.73   4637.88 o
 -14   8   3    47916.55    51591.75   3029.70 o
 -12   8   3      796.86     1257.22    598.54 o
 -10   8   3   109653.15   112577.48   4177.79 o
  -8   8   3   185263.88   181570.13   6151.83 o
  -6   8   3   185547.03   176549.52   5059.92 o
  -4   8   3   183753.39   203789.09   5725.63 o
  -2   8   3   309186.91   297257.25   8914.55 o
   0   8   3     3304.67     4906.72    502.49 o
   2   8   3   146751.09   155260.14   4449.65 o
   4   8   3      205.40     2118.94    364.87 o
   6   8   3  1293153.38  1364176.50  35818.06 o
   8   8   3    70281.75    68256.73   2336.32 o
  10   8   3    53377.64    56813.30   3649.42 o
  12   8   3   975287.94  1011161.50  44400.10 o
  14   8   3   155837.47   162399.69  23100.67 o
  16   8   3      383.15     2174.60   3062.60 o
 -17   9   3    28816.15    28411.02   5459.19 o
 -15   9   3    21507.50    29309.11   5040.42 o
 -13   9   3      614.01      781.99    628.37 o
 -11   9   3    34299.77    32906.39   2481.15 o
  -9   9   3    20431.47    21828.33   1413.12 o
  -7   9   3   315678.22   301550.25   9744.15 o
  -5   9   3    87439.54    79310.84   2532.10 o
  -3   9   3   214398.98   202700.14   7030.31 o
  -1   9   3   182572.69   161814.36   5302.39 o
   1   9   3     1198.28      374.51    415.86 o
   3   9   3       52.28      775.21    338.17 o
   5   9   3   136053.06   141342.56   4191.15 o
   7   9   3      458.37     2072.19    749.57 o
   9   9   3   255194.75   261655.98   9934.29 o
  11   9   3   179534.13   184675.52   8798.74 o
  13   9   3     8362.77    10027.22   1478.56 o
  15   9   3   140069.78   156990.63  18683.36 o
 -16  10   3    35196.63    32285.94   5504.60 o
 -14  10   3    59697.36    62428.29   3873.92 o
 -12  10   3       66.76     1407.01    766.03 o
 -10  10   3    68509.73    65850.95   2882.85 o
  -8  10   3     2590.07     3895.69    804.61 o
  -6  10   3     4085.48     5125.01    590.19 o
  -4  10   3   470758.09   474148.53  12843.58 o
  -2  10   3    83452.63    80270.72   2824.71 o
   0  10   3   108553.31   108317.03   4089.85 o
   2  10   3    10892.40    11827.99    798.46 o
   4  10   3    34530.79    32334.31   1514.89 o
   6  10   3   239824.67   250373.66   7749.78 o
   8  10   3    81315.23    82286.66   3047.67 o
  10  10   3    17832.31    18488.50   2265.41 o
  12  10   3     1906.85     4744.46   1239.97 o
  14  10   3     6529.79     6826.72   1811.32 o
  16  10   3     4027.71     6772.94   2949.07 o
 -15  11   3   101218.98   107930.99   5943.57 o
 -13  11   3   153447.78   148673.06   7057.67 o
 -11  11   3    66292.24    63280.20   3187.50 o
  -9  11   3   496067.22   496861.03  17684.86 o
  -7  11   3    98297.62    93900.67   4136.37 o
  -5  11   3   489456.13   524114.94  14186.70 o
  -3  11   3   412788.31   427225.16  11602.41 o
  -1  11   3   199612.53   201025.31   7603.01 o
   1  11   3   470822.88   493200.41  13229.82 o
   3  11   3    52741.79    56760.25   2277.14 o
   5  11   3   321408.81   340382.81  10369.51 o
   7  11   3    17441.71    17902.65   1199.27 o
   9  11   3    44655.12    45141.46   2637.97 o
  11  11   3   129084.19   133528.61   6825.68 o
  13  11   3    11143.90    13854.61   1889.17 o
  15  11   3    10670.79    12819.92   1857.57 o
 -16  12   3    39069.14    46145.83   6453.15 o
 -14  12   3    18921.94    19620.60   2263.17 o
 -12  12   3    29174.80    30326.44   2161.81 o
 -10  12   3   857912.19   835461.56  29223.94 o
  -8  12   3    40150.30    42510.88   2459.11 o
  -6  12   3    93018.23    97058.55   4249.78 o
  -4  12   3  2279128.75  2317967.00  73422.72 o
  -2  12   3       94.24     1029.59    611.34 o
   0  12   3   148220.03   144175.36   4706.46 o
   2  12   3   733198.44   791853.94  21033.17 o
   4  12   3    41847.97    45594.97   1994.75 o
   6  12   3    69840.30    82160.83   3108.36 o
   8  12   3    11606.86    12528.69   1480.19 o
  10  12   3   186786.48   196095.20   9440.40 o
  12  12   3     1154.73     1650.10   1531.30 o
  14  12   3     1536.62     2611.11   1230.88 o
 -15  13   3       45.40     1389.29   1341.12 o
 -13  13   3    39430.46    39175.71   2580.35 o
 -11  13   3   153453.09   152039.86   6311.33 o
  -9  13   3    14030.05    13607.42   1527.02 o
  -7  13   3   149053.97   151840.02  11460.77 o
  -5  13   3     7013.33     8319.18   1029.68 o
  -3  13   3     4222.89     4969.61    846.48 o
  -1  13   3   139484.39   135624.47   5085.91 o
   1  13   3    12195.79    11294.61   1023.92 o
   3  13   3    23375.94    23837.83   1261.01 o
   5  13   3   174287.88   186277.17   6116.01 o
   7  13   3    19391.74    21886.77   1436.56 o
   9  13   3      168.62     1785.07    937.65 o
  11  13   3   179882.83   196878.70   9615.73 o
  13  13   3    59930.25    68538.05   4411.10 o
 -14  14   3    15824.58    16549.46   2307.30 o
 -12  14   3   185922.11   171939.98   8296.39 o
 -10  14   3    30750.53    30344.14   2619.59 o
  -8  14   3     4708.33     4738.88   1380.74 o
  -6  14   3    11977.12    11745.88   1744.10 o
  -4  14   3    14401.06    16377.46   1382.50 o
  -2  14   3    51857.48    46997.18   2364.68 o
   0  14   3    56039.55    57158.20   2697.96 o
   2  14   3      440.76     2182.76    643.81 o
   4  14   3   137162.20   145530.27   5570.40 o
   6  14   3    16067.47    16927.30   1302.77 o
   8  14   3     1436.82     2733.81    999.38 o
  10  14   3    17716.69    18930.91   2237.97 o
  12  14   3     6447.36     8361.86   1903.08 o
  14  14   3     2173.76     2236.45   1469.19 o
 -13  15   3    82868.27    73037.82   4545.14 o
 -11  15   3   129938.48   127877.09   6660.23 o
  -9  15   3   123019.21   121701.11   6361.22 o
  -7  15   3    72288.27    68229.29   9137.34 o
  -5  15   3   121443.20   122150.18   6269.88 o
  -3  15   3   482069.91   504986.44  16826.44 o
  -1  15   3    11795.69    13270.72   1339.99 o
   1  15   3    22044.60    26014.61   1774.37 o
   3  15   3   322325.59   350297.69  15910.08 o
   5  15   3   425070.81   462727.75  15695.58 o
   7  15   3   152301.50   171395.36  15570.31 o
   9  15   3    90997.70   107846.48   8284.65 o
  11  15   3   785085.69   823361.88  35206.60 o
  13  15   3    74511.94    77482.52   4942.06 o
 -12  16   3     2202.10     3923.63   1514.88 o
 -10  16   3     5996.25     9320.26   1770.79 o
  -8  16   3    37270.68    34838.68   2920.09 o
  -6  16   3      925.60     2563.64   1287.83 o
  -4  16   3     3423.96    10008.35   2016.18 o
  -2  16   3     2023.68     2889.92   1448.21 o
   0  16   3    12519.01    11637.67   1254.11 o
   2  16   3    64251.46    72057.96   2933.99 o
   4  16   3    23113.37    27264.25   1857.33 o
   6  16   3    97812.81   102831.27   5641.78 o
   8  16   3   202944.02   222573.83  18446.22 o
  10  16   3    20855.13    26160.74   3400.64 o
  12  16   3   217848.64   222030.75  13819.53 o
 -11  17   3     8164.63    11275.16   1965.95 o
  -9  17   3     2471.21     4780.09   2797.71 o
  -7  17   3     2854.79     4048.33   1429.25 o
  -5  17   3    20069.85    18667.10   2224.19 o
  -3  17   3   268565.69   282927.84  10022.26 o
  -1  17   3        1.63     -188.51    601.55 o
   1  17   3   114423.46   117774.80   4759.17 o
   3  17   3    38354.49    43659.54   4105.48 o
   5  17   3      480.38      624.92    686.97 o
   7  17   3   199430.44   209406.11  17565.79 o
   9  17   3    20304.02    23334.70   2586.54 o
  11  17   3     1750.80      605.46   1902.14 o
 -10  18   3   377178.16   376776.41  26965.49 o
  -8  18   3    26109.62    23953.82   2772.48 o
  -6  18   3      135.33      231.83   1044.41 o
  -4  18   3   663766.06   642663.94  27126.67 o
  -2  18   3     8707.54     7858.18   1235.04 o
   0  18   3    14315.46    14409.69   1445.06 o
   2  18   3   258783.92   272475.84   9714.14 o
   4  18   3   163816.39   181319.30   9653.06 o
   6  18   3    14556.85    14957.42   3092.87 o
   8  18   3     9703.88    13375.07   3110.53 o
  10  18   3    94701.45    96605.53   7341.15 o
  -9  19   3   447581.25   455845.06  25229.85 o
  -7  19   3   187691.80   196253.13  12497.62 o
  -5  19   3   407538.84   415816.75  18446.22 o
  -3  19   3   675762.69   689541.75  28937.95 o
  -1  19   3   164021.55   168807.67   6508.45 o
   1  19   3   136059.98   145728.14   5788.88 o
   3  19   3   109185.09   111139.65   5385.31 o
   5  19   3   243080.98   268502.69  27565.90 o
   7  19   3     1502.24     2166.29   2762.39 o
   9  19   3    16510.78    18781.53   3226.58 o
  -8  20   3    50622.05    48105.39   3784.02 o
  -6  20   3    20103.81    16378.20   2269.35 o
  -4  20   3    41335.46    39629.48   4720.03 o
  -2  20   3     4412.94     3034.98    991.08 o
   0  20   3    35021.53    39193.18   2397.75 o
   2  20   3    21666.14    25448.97   2202.42 o
   4  20   3   103645.44   107396.21   5334.82 o
   6  20   3     6322.32     8053.65   1832.89 o
  -5  21   3    13974.95    16427.63   2307.16 o
  -3  21   3    16035.03    19176.02   2431.03 o
  -1  21   3      225.80     1437.15    927.74 o
   1  21   3    26902.34    30127.47   2453.69 o
   3  21   3    78232.32    86364.62   4559.16 o
   5  21   3    42970.04    43496.96   4303.78 o
  -2  22   3    72276.19    71357.95   5449.10 o
   0  22   3    21093.64    21037.13   1915.50 o
 -18   0   4    57373.13    65111.73   8804.34 o
 -16   0   4   215014.47   228408.23  19172.77 o
 -14   0   4   921251.44   957134.94  65818.10 o
 -12   0   4    98781.27    98770.03   9470.34 o
 -10   0   4   408892.88   459365.44  25610.79 o
  -8   0   4      425.70     2162.35    835.02 o
  -6   0   4   290075.28   287134.44  11905.36 o
  -4   0   4  1056693.75  1148222.50  46904.37 o
  -2   0   4   965378.56   888955.56  45893.55 o
   0   0   4   880699.69   794896.25  33910.59 o
   2   0   4   749613.94   762432.06  79635.09 o
   4   0   4    37297.43    32326.31   1664.20 o
   6   0   4     7107.51     8071.27    971.25 o
   8   0   4   769380.56   752487.88  51254.34 o
  10   0   4   324611.78   358615.25  15338.29 o
  12   0   4  1525371.38  1736611.88  91214.47 o
  14   0   4   170371.33   219053.94  18491.63 o
  16   0   4   174841.03   214225.44  18738.86 o
 -19   1   4    95942.00   116495.97   8961.55 o
 -17   1   4   185078.88   204000.25  12662.51 o
 -15   1   4      744.57     1461.71   2176.63 o
 -13   1   4    87237.32    88482.48  10555.12 o
 -11   1   4   337821.28   341958.94  17509.71 o
  -9   1   4    80735.12    81036.77   4488.65 o
  -7   1   4   102412.27    95429.56   4671.62 o
  -5   1   4    26710.63    29652.05   1071.39 o
  -3   1   4   111816.98   115782.28   3459.07 o
  -1   1   4   616014.94   619173.88  22610.18 o
   1   1   4   170674.84   196695.73  12106.59 o
   3   1   4    40642.83    48065.55   2288.16 o
   5   1   4     8035.42     4819.80    307.80 o
   7   1   4   189250.20   198087.75   9093.72 o
   9   1   4   129513.08   131601.42   4288.64 o
  11   1   4   212269.56   217425.02   6878.02 o
  13   1   4     5719.07     6303.03    866.74 o
  15   1   4   110152.81   142642.28   9694.35 o
  17   1   4   179460.94   246018.25  15012.66 o
 -18   2   4    46292.02    49185.66   5506.97 o
 -16   2   4    32540.00    30641.07   4279.27 o
 -14   2   4    51749.19    60004.98   5312.40 o
 -12   2   4   150353.64   151198.00   9132.51 o
 -10   2   4    94413.33    96120.90   3993.88 o
  -8   2   4      852.52     1905.20    387.59 o
  -6   2   4     4063.79     3687.05    507.41 o
  -4   2   4   155143.25   157123.94   5776.80 o
  -2   2   4    59678.23    61786.98   2513.98 o
   0   2   4     6195.87     8871.68    460.98 o
   2   2   4   162649.95   165401.27   5636.88 o
   4   2   4    10758.17    13316.61    566.69 o
   6   2   4    37350.45    39081.58   1747.19 o
   8   2   4   123875.27   121664.94   3557.10 o
  10   2   4    82572.32    86157.20   3013.93 o
  12   2   4   157436.00   165486.19   6964.25 o
  14   2   4    17326.66    21113.68   3447.77 o
  16   2   4       26.82     1280.80   2860.78 o
 -17   3   4    53801.28    53988.62   7500.09 o
 -15   3   4     3367.69     4594.95   2491.25 o
 -13   3   4    80796.88    84650.17   6353.85 o
 -11   3   4   233110.28   241067.17   9103.73 o
  -9   3   4   273395.56   282481.03  10400.11 o
  -7   3   4   460364.50   478792.75  17000.33 o
  -5   3   4  1984555.63  1807854.38  62643.79 o
  -3   3   4  2419269.75  2261755.75  74419.17 o
  -1   3   4   943471.88   895766.50  37359.49 o
   1   3   4  4047485.75  3218299.50  91637.90 o
   3   3   4  1668355.00  1540096.38  38875.91 o
   5   3   4   210595.02   202361.23   9042.68 o
   7   3   4   121647.30   119164.93   4112.83 o
   9   3   4    53603.12    52210.50   1974.90 o
  11   3   4   197956.77   214853.42   6823.90 o
  13   3   4     1028.89     1747.10    757.22 o
  15   3   4    83443.59    97743.52   7402.90 o
  17   3   4    58769.28    65063.70   6327.47 o
 -18   4   4   119687.21   132275.33   9526.29 o
 -16   4   4      356.27     1255.86   2263.58 o
 -14   4   4    29649.51    32004.62   3918.08 o
 -12   4   4    15646.59    16880.35   1355.29 o
 -10   4   4   707290.56   736257.25  26073.10 o
  -8   4   4    90300.86    81248.68   3474.83 o
  -6   4   4   240653.00   263020.09   9483.03 o
  -4   4   4  5943895.50  4925009.50 140763.02 o
  -2   4   4    14873.51    12695.12    877.82 o
   0   4   4      356.04     4830.02   1061.15 o
   2   4   4  4882672.00  3683164.25 148158.13 o
   4   4   4    36377.75    40280.94   1330.16 o
   6   4   4    94319.05    84450.52   2561.03 o
   8   4   4   332071.81   342981.66   9295.73 o
  10   4   4    70408.30    74859.09   2701.26 o
  12   4   4    49166.82    51935.37   2764.23 o
  14   4   4    15772.99    16186.17   2193.01 o
  16   4   4   163459.14   204984.00  12729.46 o
 -17   5   4    33331.64    39861.38   4828.87 o
 -15   5   4      215.75      568.79   2088.33 o
 -13   5   4    84532.94    84394.45   6240.87 o
 -11   5   4   162171.66   157458.14   6352.80 o
  -9   5   4       43.17     2060.33    736.90 o
  -7   5   4    49428.59    52011.84   2473.13 o
  -5   5   4   432203.25   456089.06  13371.33 o
  -3   5   4      182.38     2424.43    699.14 o
  -1   5   4    20907.88    17221.50   1040.00 o
   1   5   4    56175.05    57716.37   1745.19 o
   3   5   4     9349.76     6592.10    605.87 o
   5   5   4    41173.70    39333.73   1373.56 o
   7   5   4    72789.05    74814.58   2391.43 o
   9   5   4    98183.18    96789.85   3308.72 o
  11   5   4    96395.63   106456.61   5608.95 o
  13   5   4    20692.44    21532.17   1659.47 o
  15   5   4      278.28     -286.06   1661.24 o
  17   5   4      141.54      657.40   1770.96 o
 -18   6   4    20914.22    31238.35   4557.99 o
 -16   6   4    62797.22    64531.30   5855.38 o
 -14   6   4   104756.79   110817.90   7668.96 o
 -12   6   4   145365.19   144931.41   6064.02 o
 -10   6   4    25214.85    26856.37   2298.62 o
  -8   6   4     4039.27    24240.80   3277.03 o
  -6   6   4   311280.53   311095.50   9310.31 o
  -4   6   4    55840.97    81801.20   3246.16 o
  -2   6   4   117301.18   106418.72   4085.48 o
   0   6   4   193178.83   184552.63   5059.14 o
   2   6   4    20986.60    24223.74    857.36 o
   4   6   4   150830.72   169423.78   4595.54 o
   6   6   4    15101.07    15425.56    780.74 o
   8   6   4   135726.38   138247.36   4104.69 o
  10   6   4    16274.45    14288.34    883.08 o
  12   6   4    79106.83    83495.78   4784.65 o
  14   6   4   101961.88   118261.68  11429.43 o
  16   6   4     1145.17     3580.66   2459.66 o
 -17   7   4   194250.52   217441.02  13062.76 o
 -15   7   4    52874.09    53046.01   5089.29 o
 -13   7   4   683965.56   708373.31  22197.02 o
 -11   7   4   213945.77   209132.38   7103.17 o
  -9   7   4   186722.30   181906.59   6177.22 o
  -7   7   4    10447.09     8568.11    859.80 o
  -5   7   4   625001.44   688774.63  18240.96 o
  -3   7   4   699845.63   732744.31  21273.60 o
  -1   7   4   566115.69   486270.94  12928.69 o
   1   7   4   309348.69   297884.19   9229.15 o
   3   7   4   554762.38   625033.25  15304.04 o
   5   7   4    56511.63    72572.13   2736.85 o
   7   7   4   133676.30   125873.92   3772.48 o
   9   7   4    92815.59    95536.66   3663.32 o
  11   7   4  1361123.00  1492021.75  78386.02 o
  13   7   4    41031.66    43821.82   5556.80 o
  15   7   4   166028.75   165991.92  24452.85 o
  17   7   4   761090.88   992362.38  69849.43 o
 -16   8   4   165534.92   184518.81  11236.93 o
 -14   8   4    55165.01    51745.14   3273.59 o
 -12   8   4     6959.20     7534.87    936.57 o
 -10   8   4   254736.88   254667.83   8434.42 o
  -8   8   4    58896.13    55408.16   2361.79 o
  -6   8   4    36543.04    36964.77   2001.87 o
  -4   8   4   128128.23   138394.72   4003.10 o
  -2   8   4   134254.48   122206.71   3900.52 o
   0   8   4   240399.36   239600.13   7173.48 o
   2   8   4   189075.53   208061.77   5774.85 o
   4   8   4      398.12     1566.22    412.86 o
   6   8   4    56804.50    53363.00   1885.13 o
   8   8   4   376478.22   396230.28  10887.18 o
  10   8   4    57465.29    60607.47   3114.71 o
  12   8   4    98317.63    97678.38   5200.98 o
  14   8   4   160616.64   166406.75  17298.37 o
  16   8   4    19493.27    28986.20   6069.70 o
 -17   9   4     8762.04     9551.07   4046.46 o
 -15   9   4    67740.00    86121.05   8900.20 o
 -13   9   4    75460.22    72162.42   3153.11 o
 -11   9   4    75647.91    75475.79   3139.49 o
  -9   9   4   124534.45   118652.27   4320.55 o
  -7   9   4     8396.44    10777.58    963.57 o
  -5   9   4    34023.38    34044.55   1350.74 o
  -3   9   4      931.46     2260.93    461.61 o
  -1   9   4     7022.05     5990.07    546.11 o
   1   9   4    60718.03    58482.89   2142.40 o
   3   9   4     2130.48     3567.39    484.25 o
   5   9   4    14520.51    17035.47   1325.52 o
   7   9   4   489955.59   514032.47  15221.03 o
   9   9   4      313.28     3085.33   1439.57 o
  11   9   4    68560.66    72632.60   7767.50 o
  13   9   4    58822.84    58476.61   3683.96 o
  15   9   4      133.32     1052.23   1008.13 o
 -16  10   4      925.42     2452.10   2936.46 o
 -14  10   4     3893.67     5222.97   1055.77 o
 -12  10   4    12303.50    11225.96   1287.75 o
 -10  10   4   446253.81   463339.22  14725.92 o
  -8  10   4    17629.65    20801.14   1365.74 o
  -6  10   4    42067.53    42281.82   1620.28 o
  -4  10   4  2635841.75  2486274.25  65019.88 o
  -2  10   4      153.30     1077.89    602.26 o
   0  10   4      303.30     1453.95    474.82 o
   2  10   4  2246836.25  2259487.25  64719.54 o
   4  10   4    15339.72    17921.30   1006.56 o
   6  10   4      186.21      502.99    410.93 o
   8  10   4   273052.31   288780.63   8913.13 o
  10  10   4    58048.35    58945.05   3654.39 o
  12  10   4     1950.68     2758.76   1064.63 o
  14  10   4    47748.70    48765.25   3360.26 o
 -15  11   4    10860.61    15388.67   3955.65 o
 -13  11   4    96747.05    86507.35   4029.70 o
 -11  11   4   111860.17   110638.53   4886.17 o
  -9  11   4   115167.49   113337.16   4834.76 o
  -7  11   4   196565.50   201405.36   6831.90 o
  -5  11   4  1937541.38  1925367.13  50558.29 o
  -3  11   4  1330129.63  1311042.25  41964.20 o
  -1  11   4   372005.28   352664.50  11779.30 o
   1  11   4  1256735.13  1294665.63  36862.32 o
   3  11   4  1469971.13  1569807.50  40988.87 o
   5  11   4   334974.97   367847.31  11169.85 o
   7  11   4    63601.25    68148.89   3629.60 o
   9  11   4   116425.23   122725.48   6299.79 o
  11  11   4   114589.05   113969.34   6068.00 o
  13  11   4    15536.36    15390.53   3203.87 o
  15  11   4    88425.58    95570.41   5802.29 o
 -16  12   4     3000.18     6029.33   3229.10 o
 -14  12   4     5101.92     4170.14   1145.64 o
 -12  12   4   340972.88   337675.63  18186.32 o
 -10  12   4    24127.83    22951.58   1820.67 o
  -8  12   4     6757.43     5536.68   1032.81 o
  -6  12   4   129063.22   131492.14   5358.35 o
  -4  12   4    22995.35    25586.40   1681.77 o
  -2  12   4     1547.44     1969.32    640.98 o
   0  12   4    12745.82    12729.78    930.33 o
   2  12   4    57016.21    60406.98   3247.53 o
   4  12   4   111010.01   122780.52   5096.84 o
   6  12   4      567.70     1755.79    809.09 o
   8  12   4    56513.54    58275.71   2493.33 o
  10  12   4   133673.17   142642.20   7226.76 o
  12  12   4     9060.02    10510.16   1739.55 o
  14  12   4      475.20     -180.81   1032.94 o
 -15  13   4    23387.26    23785.20   2507.48 o
 -13  13   4    41995.89    39558.67   2565.48 o
 -11  13   4   164797.80   159073.19   7245.90 o
  -9  13   4    29526.39    28848.80   2408.58 o
  -7  13   4   105052.73   105645.71   5620.65 o
  -5  13   4     2836.59     4749.25   1401.26 o
  -3  13   4    54350.78    54430.39   2566.33 o
  -1  13   4   297127.56   291240.94  11119.64 o
   1  13   4     3843.46     4398.03    642.21 o
   3  13   4    51491.99    50317.01   3013.01 o
   5  13   4    62615.25    70765.80   2933.57 o
   7  13   4     2125.76     3851.35    793.48 o
   9  13   4    74456.76    79512.30   4696.36 o
  11  13   4     1399.24     2768.93   1712.94 o
  13  13   4    16900.45    16899.88   4212.96 o
 -14  14   4   436203.91   405983.41  27871.15 o
 -12  14   4    45584.53    42767.62   3120.43 o
 -10  14   4   174918.78   155398.55   7628.74 o
  -8  14   4    10591.66    12559.29   2106.48 o
  -6  14   4   143637.78   141098.33   8335.11 o
  -4  14   4   481348.00   519736.50  17702.37 o
  -2  14   4   406508.09   407809.06  13689.03 o
   0  14   4   421073.84   420554.63  14125.25 o
   2  14   4   384613.41   413847.47  13947.92 o
   4  14   4    13429.95    14864.34   1326.06 o
   6  14   4     1796.29     4222.16    814.12 o
   8  14   4   227007.13   251444.56   9901.26 o
  10  14   4    84238.91    85728.18   5084.25 o
  12  14   4   593711.50   614886.06  26747.41 o
 -13  15   4   156996.92   159625.34   7971.88 o
 -11  15   4    33409.20    34346.82   2855.33 o
  -9  15   4   170979.97   177687.45   8595.80 o
  -7  15   4      204.31     2641.60   1216.06 o
  -5  15   4   118694.40   118019.81   8451.16 o
  -3  15   4   282111.91   291836.63  11065.01 o
  -1  15   4    68121.29    67442.10   3076.87 o
   1  15   4   214516.77   219234.77   7870.84 o
   3  15   4      808.48     2213.15    681.07 o
   5  15   4     9278.81    10821.82   1238.09 o
   7  15   4   203557.19   236569.00  21233.84 o
   9  15   4     6220.72    10084.62   3380.46 o
  11  15   4   205561.63   224056.05  10953.72 o
  13  15   4    17541.44    22359.52   2702.07 o
 -12  16   4     4431.32     4159.34   1542.24 o
 -10  16   4    79358.43    76715.72  13953.24 o
  -8  16   4    69939.47    69224.87   5862.83 o
  -6  16   4     3903.56     3969.24   1316.42 o
  -4  16   4    10175.30    12264.12   1802.87 o
  -2  16   4    16701.32    15860.76   1851.11 o
   0  16   4    20095.47    20644.16   1587.77 o
   2  16   4       70.87      757.81    691.56 o
   4  16   4    28847.96    31909.48   2476.43 o
   6  16   4   230607.19   257656.00  13396.47 o
   8  16   4    40257.30    41049.19   6806.33 o
  10  16   4      103.17    10252.39   2366.32 o
  12  16   4   109726.93   119638.08   8390.61 o
 -11  17   4    27004.09    25949.28   2667.92 o
  -9  17   4    84829.86    81686.31   6776.06 o
  -7  17   4    20466.50    19097.74   4667.06 o
  -5  17   4   389312.94   396290.28  31090.16 o
  -3  17   4   319104.78   334245.28  12491.26 o
  -1  17   4    41570.25    44202.11   2414.51 o
   1  17   4   623072.88   639945.06  21210.50 o
   3  17   4   263418.69   276073.28   9816.08 o
   5  17   4    31312.73    37440.53   3537.51 o
   7  17   4    40461.46    47227.96   4755.35 o
   9  17   4     2933.43     5333.06   2033.32 o
  11  17   4     5796.95     9243.29   2487.41 o
 -10  18   4   173974.72   164289.77  14026.39 o
  -8  18   4    49353.86    47685.68   3958.17 o
  -6  18   4    72154.52    67529.33   4334.60 o
  -4  18   4  1289142.25  1306648.13  53370.94 o
  -2  18   4    14221.26    14470.01   1484.89 o
   0  18   4     8228.56     9684.45   1684.46 o
   2  18   4  1209758.00  1297746.00  42079.21 o
   4  18   4    23565.40    23335.86   2436.96 o
   6  18   4    83204.15    84538.83   8763.98 o
   8  18   4    65378.27    70816.09   5186.74 o
  10  18   4    20007.45    21251.50   3360.28 o
  -9  19   4    39597.55    40878.73   3469.56 o
  -7  19   4    18807.21    21600.15   3617.60 o
  -5  19   4   103638.52   105599.38   5985.69 o
  -3  19   4     2772.61     4840.48   1871.87 o
  -1  19   4      114.32      240.60    721.65 o
   1  19   4       11.31     2633.65    949.03 o
   3  19   4    80879.82    93026.10  10756.93 o
   5  19   4    24914.60    28112.22   2692.17 o
   7  19   4    37255.18    42665.59   3476.63 o
  -8  20   4      107.63     1722.74   1366.82 o
  -6  20   4   153847.94   162912.81   8413.26 o
  -4  20   4    54281.99    60144.53   7840.65 o
  -2  20   4    14303.87    16895.58   1651.52 o
   0  20   4    27519.51    26358.91   1968.33 o
   2  20   4    42655.72    40590.81   2836.28 o
   4  20   4   130539.52   133810.28   7565.67 o
   6  20   4      146.22     -211.91   1372.37 o
  -5  21   4   137122.16   138616.38   7419.19 o
  -3  21   4   228300.52   218966.72  10603.67 o
  -1  21   4   115875.34   123832.99   5205.26 o
   1  21   4   156856.25   161716.95   7328.10 o
   3  21   4   114195.31   117301.87   5742.08 o
   5  21   4     1081.59     2053.50   1649.87 o
   0  22   4    47535.36    52646.09   2992.67 o
 -19   1   5   150964.00   169028.53  11313.01 o
 -17   1   5   135021.53   139963.80   9620.11 o
 -15   1   5   138350.42   132217.33   8860.19 o
 -13   1   5   770286.81   741677.44  36293.94 o
 -11   1   5   115611.92   112634.84   9127.25 o
  -9   1   5    73164.70    80660.18   3140.46 o
  -7   1   5   425162.38   433381.34  12592.40 o
  -5   1   5    32499.69    32141.77   1172.91 o
  -3   1   5   162379.31   184303.34   5407.42 o
  -1   1   5   612620.38   615233.13  22503.15 o
   1   1   5   341154.41   392166.59  19697.82 o
   3   1   5    83925.78    84561.53   2678.49 o
   5   1   5   192309.50   159248.20   6482.88 o
   7   1   5    68177.67    68275.69   2803.76 o
   9   1   5      995.89      910.57    337.18 o
  11   1   5   156023.03   162748.09   5323.27 o
  13   1   5     2871.74     3609.44    749.03 o
  15   1   5    11587.45    16516.68   3360.14 o
  17   1   5   327577.66   467713.72  25415.54 o
 -18   2   5    73963.64    89212.73   7442.91 o
 -16   2   5    34134.18    33051.00   5229.63 o
 -14   2   5   143816.14   146679.28   9266.84 o
 -12   2   5    64183.39    63838.52   5034.81 o
 -10   2   5   102186.29    92683.20   3835.86 o
  -8   2   5      170.46     1754.27    431.35 o
  -6   2   5    30987.18    40006.13   1930.09 o
  -4   2   5   257576.86   260813.03   7641.58 o
  -2   2   5   111884.89   108187.30   3598.38 o
   0   2   5    21214.74    22755.52   1452.00 o
   2   2   5  1798303.00  1631888.63  46100.73 o
   4   2   5   100688.06    82980.53   2684.69 o
   6   2   5    43186.14    33379.95   1139.66 o
   8   2   5   308520.44   295771.50   8935.64 o
  10   2   5    21161.86    23226.26   1121.81 o
  12   2   5    19203.03    17217.83    996.95 o
  14   2   5    13028.02    12371.67   1305.73 o
  16   2   5      774.81     3899.20   3060.07 o
 -17   3   5    33785.98    38932.41   6940.04 o
 -15   3   5     4769.92     3745.02   2431.21 o
 -13   3   5    60795.40    65589.30   5262.02 o
 -11   3   5    44924.48    41011.62   2149.85 o
  -9   3   5    42742.01    41540.03   2083.02 o
  -7   3   5    91435.34    95893.55   3846.29 o
  -5   3   5   133403.75   131926.06   4991.22 o
  -3   3   5    77174.58    85069.27   3078.36 o
  -1   3   5   126311.43   126686.99   6895.23 o
   1   3   5  1418897.88  1383089.25  39724.37 o
   3   3   5   409780.41   392793.63  10377.51 o
   5   3   5   161182.52   161038.33   4474.92 o
   7   3   5    81307.47    83707.91   3048.46 o
   9   3   5    47931.04    45896.17   1795.43 o
  11   3   5   145537.95   147691.91   4888.40 o
  13   3   5    24871.18    27708.96   1867.12 o
  15   3   5     7958.52    12972.46   3070.48 o
  17   3   5    22161.97    28134.72   4364.31 o
 -18   4   5    24122.32    25817.53   4318.91 o
 -16   4   5     1221.37     1951.91   2443.58 o
 -14   4   5    38157.78    32975.40   3949.30 o
 -12   4   5   207692.91   202738.61  11355.39 o
 -10   4   5      374.69     1899.54    581.49 o
  -8   4   5    32508.38    29425.73   1653.31 o
  -6   4   5   118023.10   111002.61   4368.23 o
  -4   4   5   404022.97   404537.53  19332.03 o
  -2   4   5    16705.80    15639.94    819.61 o
   0   4   5    32445.67    36435.54   2063.95 o
   2   4   5  1447279.63  1386532.00  39069.30 o
   4   4   5    15052.61    24521.46    978.53 o
   6   4   5      271.70     1686.10    269.05 o
   8   4   5   576321.19   581956.56  17077.54 o
  10   4   5   117285.27   114307.98   3865.97 o
  12   4   5    26104.64    25542.41   1750.47 o
  14   4   5     4005.91     4369.91    989.31 o
  16   4   5    73803.80    93143.95   9611.61 o
 -17   5   5   113414.45   131072.66   9120.04 o
 -15   5   5    17333.18    18204.49   5557.58 o
 -13   5   5    11727.20    13297.58   2620.24 o
 -11   5   5   190021.25   173425.67   6899.27 o
  -9   5   5     6007.01     6144.56    871.10 o
  -7   5   5    68730.61    68761.85   2997.93 o
  -5   5   5   604777.63   660445.69  25723.05 o
  -3   5   5    34565.24    32811.71   1330.07 o
  -1   5   5   404611.50   388879.09  11261.29 o
   1   5   5  1019373.25   987971.88  25726.50 o
   3   5   5   882106.25   872916.75  22800.21 o
   5   5   5  1049552.00  1006629.50  26214.81 o
   7   5   5   340883.00   335022.44   9917.17 o
   9   5   5    79961.80    76683.02   2744.83 o
  11   5   5    96156.94    99417.98   3924.54 o
  13   5   5     5924.39     7687.81   1201.47 o
  15   5   5    32015.15    36069.48   4062.53 o
  17   5   5     3154.31     3395.11   1999.32 o
 -18   6   5     1253.50     1412.72   2483.35 o
 -16   6   5    31909.28    38854.75  10774.59 o
 -14   6   5   351578.16   376059.75  19731.07 o
 -12   6   5    76335.91    71455.93   5167.68 o
 -10   6   5    36875.25    37235.05   2141.92 o
  -8   6   5   230870.17   221921.31   8390.26 o
  -6   6   5   353888.63   393371.28  11526.62 o
  -4   6   5    41694.01    44499.26   1621.59 o
  -2   6   5   274732.16   264927.16   7804.69 o
   0   6   5    53316.90    57427.13   1756.49 o
   2   6   5      449.18     2491.02    590.90 o
   4   6   5   388816.44   411143.97  10160.46 o
   6   6   5   129273.36   119290.82   3545.42 o
   8   6   5     9360.73     8817.49    626.42 o
  10   6   5    92272.27    95793.71   3371.87 o
  12   6   5    90878.27    91369.33   5607.44 o
  14   6   5     3236.58     5101.81    962.09 o
  16   6   5   122012.77   146596.00  14551.12 o
 -17   7   5     3522.54     6513.75   2781.54 o
 -15   7   5    21370.17    20326.27   1965.98 o
 -13   7   5      586.06     2660.60   1132.53 o
 -11   7   5    18161.27    18897.87   1578.63 o
  -9   7   5    36593.76    33347.27   2028.69 o
  -7   7   5     4804.49     4529.26    607.42 o
  -5   7   5   121386.69   118808.37   3461.97 o
  -3   7   5    33338.71    30320.72   1215.83 o
  -1   7   5      214.35      766.76    283.57 o
   1   7   5     1707.30     4525.30    717.19 o
   3   7   5     9036.35    11054.11    590.81 o
   5   7   5     6200.16     7209.23    577.20 o
   7   7   5       53.77     1516.71    402.43 o
   9   7   5    28056.24    25875.18   1410.62 o
  11   7   5     7144.01    12758.83   3349.78 o
  13   7   5     2720.02     3837.65    982.87 o
  15   7   5    15352.03    14279.73   1643.65 o
 -16   8   5    75565.80    74351.45   6144.44 o
 -14   8   5   853838.38   924116.63  35585.86 o
 -12   8   5    50928.86    50305.23   2350.59 o
 -10   8   5   103730.56   100225.80   3798.97 o
  -8   8   5   436816.06   425874.34  13939.44 o
  -6   8   5      124.03     1731.68    334.43 o
  -4   8   5   295223.09   325070.38   8831.48 o
  -2   8   5    34418.25    31401.23   1986.67 o
   0   8   5   351224.97   344723.88   9296.05 o
   2   8   5   304960.56   339533.56  10714.02 o
   4   8   5   215727.34   204063.03   5332.64 o
   6   8   5    77461.01    78944.06   2553.74 o
   8   8   5    69894.30    77703.73   2607.73 o
  10   8   5    28664.40    30522.38   2098.35 o
  12   8   5   141735.70   144438.39  13062.71 o
  14   8   5    68396.30    70977.27  10368.43 o
  16   8   5    74085.23    98033.40  11034.43 o
 -17   9   5   120458.91   143356.81  13092.98 o
 -15   9   5    42150.21    42104.85   2978.26 o
 -13   9   5   134985.92   133377.17   4976.86 o
 -11   9   5   202768.64   213101.19   7231.18 o
  -9   9   5      510.79     1833.87    605.49 o
  -7   9   5    46903.89    47673.48   2108.91 o
  -5   9   5      459.39     1541.77    362.76 o
  -3   9   5     6346.90     7588.44    783.27 o
  -1   9   5    79358.18    73205.23   2322.57 o
   1   9   5   229422.89   227111.72   8320.21 o
   3   9   5   125371.80   119702.84   3608.92 o
   5   9   5   279274.94   273176.97   8364.44 o
   7   9   5     4617.51     5362.41    648.72 o
   9   9   5    26132.46    24633.64   1620.12 o
  11   9   5      826.99     1185.27    870.96 o
  13   9   5    40228.16    45427.68   3140.76 o
  15   9   5    57497.05    59285.83   8181.22 o
 -16  10   5      190.54     1195.78   2558.05 o
 -14  10   5     8480.91     7057.66   1281.02 o
 -12  10   5    87927.01    83430.17   3464.67 o
 -10  10   5    85193.35    86763.29   3478.10 o
  -8  10   5    27213.30    28775.71   1614.69 o
  -6  10   5    14617.01    13456.07   1207.44 o
  -4  10   5    83957.80    85765.43   2736.80 o
  -2  10   5     7740.84     6971.02    749.37 o
   0  10   5     7320.90     9081.25    748.81 o
   2  10   5   438008.91   450165.50  13257.51 o
   4  10   5      549.17     2179.89    767.94 o
   6  10   5    66202.41    70707.90   2834.56 o
   8  10   5    65015.78    70760.61   4340.37 o
  10  10   5     1565.92     1633.55    922.79 o
  12  10   5   123386.91   114615.63  10305.37 o
  14  10   5    55083.10    55620.11   3680.85 o
 -15  11   5     5738.63     4949.60   2825.46 o
 -13  11   5   127176.88   119898.59   5177.76 o
 -11  11   5     5265.52     5558.20   1078.32 o
  -9  11   5    24716.65    26451.73   1866.14 o
  -7  11   5   184172.50   193097.52   6538.75 o
  -5  11   5   171770.88   175055.13   5103.06 o
  -3  11   5   268850.56   261935.98   8994.73 o
  -1  11   5   122613.70   119792.55   4497.23 o
   1  11   5   620172.13   644291.25  18681.73 o
   3  11   5   322607.31   354296.75  10223.03 o
   5  11   5    96465.16   100909.89   3584.89 o
   7  11   5   380775.28   404774.94  14087.99 o
   9  11   5     2208.70     6310.51   1329.48 o
  11  11   5   131411.86   132519.91   6864.27 o
  13  11   5    50085.51    50712.30   3557.49 o
  15  11   5    20183.75    22011.93   2318.64 o
 -16  12   5      889.31     6609.56   3299.73 o
 -14  12   5     6748.85     5560.78   2043.25 o
 -12  12   5   107296.87   104096.60   4635.59 o
 -10  12   5     1678.85     1430.14    943.71 o
  -8  12   5    42923.95    42213.29   2445.54 o
  -6  12   5    80417.56    76798.70   4209.90 o
  -4  12   5   564527.50   589034.50  17389.78 o
  -2  12   5   198102.03   193517.56   6880.76 o
   0  12   5    25488.40    26936.21   1384.04 o
   2  12   5  2159307.25  2187644.00  62184.07 o
   4  12   5    62881.44    68875.24   3631.18 o
   6  12   5     4433.66     5933.63    943.81 o
   8  12   5   655319.06   756165.50  26167.49 o
  10  12   5    94258.30   100348.44   5572.95 o
  12  12   5     5717.05     6595.44   1750.78 o
  14  12   5    21967.29    19627.87   2300.66 o
 -15  13   5    26191.12    26730.66   2682.45 o
 -13  13   5   274012.63   265722.81  13173.47 o
 -11  13   5       76.88      358.50    811.00 o
  -9  13   5     1231.19     1690.57   1008.49 o
  -7  13   5   102214.48   100128.66   5247.67 o
  -5  13   5    24058.62    25476.09   2215.59 o
  -3  13   5    77845.50    77570.63   3315.67 o
  -1  13   5   150618.83   144988.08   5980.25 o
   1  13   5    57376.98    57168.23   2358.24 o
   3  13   5     1111.31     3121.05    575.64 o
   5  13   5    41946.00    40092.91   2263.40 o
   7  13   5     4914.06     7498.48    955.19 o
   9  13   5    81022.09    80075.20   4724.01 o
  11  13   5    45246.73    43238.77   3338.01 o
  13  13   5    11301.48    12803.31   2167.03 o
 -14  14   5     3001.71     7567.74   2522.73 o
 -12  14   5   101537.09    95815.65   5231.56 o
 -10  14   5     7234.40     8010.22   1552.64 o
  -8  14   5    18679.42    18714.71   3680.67 o
  -6  14   5   167192.09   174635.33  11882.07 o
  -4  14   5    52237.90    50119.49   2468.65 o
  -2  14   5    42041.82    40026.41   2159.76 o
   0  14   5    82493.89    77916.91   5380.02 o
   2  14   5    78427.21    79089.06   3392.74 o
   4  14   5     1204.44     1272.42    613.43 o
   6  14   5     2983.06     2960.64    759.14 o
   8  14   5      505.85     1435.90    993.65 o
  10  14   5    74484.01    80996.88   7681.72 o
  12  14   5     6066.60     8423.33   3335.05 o
 -13  15   5   545498.00   519537.44  42477.78 o
 -11  15   5   132162.67   122694.55  10650.98 o
  -9  15   5   121301.37   123507.03   6826.52 o
  -7  15   5   196262.88   193478.56   9181.08 o
  -5  15   5   155569.08   154422.66   7581.20 o
  -3  15   5    17624.08    17913.21   1498.63 o
  -1  15   5    26451.18    24390.46   1713.08 o
   1  15   5   493789.88   501526.50  16764.38 o
   3  15   5   146758.08   151020.63   5755.86 o
   5  15   5    22509.54    19975.22   1598.69 o
   7  15   5    97941.02   104502.17   7989.35 o
   9  15   5    68915.65    69871.05   4474.61 o
  11  15   5   125992.10   125222.08   7139.33 o
 -12  16   5     5574.43     5278.28   1574.19 o
 -10  16   5   182868.13   167844.38  11771.07 o
  -8  16   5    76979.09    75490.47   4571.11 o
  -6  16   5    12426.85    14057.29   1960.25 o
  -4  16   5    21118.28    20364.02   2192.14 o
  -2  16   5    12958.27    12931.12   1328.86 o
   0  16   5    26759.86    26807.28   1821.04 o
   2  16   5     2261.09     4823.64    950.73 o
   4  16   5     3451.82     1798.66   1057.03 o
   6  16   5    56633.28    63287.03   6425.81 o
   8  16   5     5274.01     5767.12   1811.32 o
  10  16   5    24467.45    26261.65   3395.60 o
 -11  17   5    73642.54    70677.00   9122.20 o
  -9  17   5    81183.28    84643.92   6246.29 o
  -7  17   5     1738.30     2836.31   1346.81 o
  -5  17   5    27636.30    23262.67   2422.08 o
  -3  17   5    12062.04    11515.94   1350.63 o
  -1  17   5     1387.92     1861.92    775.82 o
   1  17   5    87041.26    89429.34   4486.60 o
   3  17   5    73170.62    78676.88   3586.63 o
   5  17   5     9900.09     9942.21   1510.00 o
   7  17   5    18326.51    20836.34   3287.12 o
   9  17   5    34404.68    36917.67   4107.01 o
 -10  18   5    36464.83    38901.87   5005.10 o
  -8  18   5    19489.00    17865.57   3236.67 o
  -6  18   5    62946.22    62069.69   4722.56 o
  -4  18   5   300055.03   288448.31  13096.91 o
  -2  18   5      175.72     1178.05    782.80 o
   0  18   5     2555.24     3011.95    948.56 o
   2  18   5   575569.25   594017.94  19875.37 o
   4  18   5     8997.51     8211.81   1364.97 o
   6  18   5    19641.17    20181.86   3012.14 o
   8  18   5   274116.72   272122.16  16412.90 o
  -9  19   5      697.58      637.27   1409.82 o
  -7  19   5   158155.16   153648.25   7966.69 o
  -5  19   5   291191.13   275857.13  12761.85 o
  -3  19   5   160661.91   151954.30   7770.63 o
  -1  19   5   138603.64   139396.67   5617.46 o
   1  19   5   822099.69   860415.25  28194.02 o
   3  19   5   350938.59   377800.94  15203.15 o
   5  19   5   201115.39   219828.69   9496.37 o
   7  19   5   360933.22   354221.97  20620.82 o
  -8  20   5        2.53     2124.11   1512.60 o
  -6  20   5   144251.28   132662.59   7138.20 o
  -4  20   5     2540.15     3445.47   1415.84 o
  -2  20   5   132753.83   131346.19   6965.80 o
   0  20   5     4889.48     6297.87   1598.59 o
   2  20   5    40510.98    43063.05   2562.38 o
   4  20   5    37865.24    37638.76   3236.67 o
   6  20   5    10296.17     8113.11   2240.19 o
  -5  21   5   147468.89   141403.42   7595.48 o
  -3  21   5    90602.52    93049.82   5943.56 o
  -1  21   5    12474.11    12956.69   1580.64 o
   1  21   5    25372.75    25312.02   2033.78 o
   3  21   5     4276.08     3009.54   1166.57 o
 -18   0   6    11183.46    11538.98   4944.56 o
 -16   0   6    15910.61    14167.67   4576.24 o
 -14   0   6  2550437.50  2536340.50 167897.95 o
 -12   0   6     7339.50     5570.19   2588.32 o
 -10   0   6    68998.16    63492.14   6115.10 o
  -8   0   6  4736014.00  4315907.50 174375.98 o
  -6   0   6    27025.01    25500.84   1554.00 o
  -4   0   6   385762.47   365685.75  15030.47 o
  -2   0   6   958258.63  1103115.50  56988.54 o
   0   0   6    15508.58    18851.94   1033.31 o
   2   0   6   196375.00   186564.27  15161.63 o
   4   0   6   197547.44   152673.75  21097.61 o
   6   0   6   960444.69   879860.38  35880.34 o
   8   0   6   377807.03   389582.09  16457.29 o
  10   0   6    77284.44    70636.88   3639.90 o
  12   0   6   149657.64   156181.80   7369.86 o
  14   0   6   130520.35   153523.42  14404.80 o
  16   0   6   163151.45   218594.81  19283.77 o
 -19   1   6   100473.17   100705.33   8293.35 o
 -17   1   6    12562.29    14916.95   3495.50 o
 -15   1   6   301884.59   295454.94  16345.30 o
 -13   1   6   226246.33   208896.11  11748.28 o
 -11   1   6   306451.34   291523.56  14994.89 o
  -9   1   6   415619.81   415651.19  14764.59 o
  -7   1   6   192712.94   173337.80   5252.74 o
  -5   1   6   235461.84   212896.36   6352.35 o
  -3   1   6    34295.57    37197.07   1350.89 o
  -1   1   6     4166.92     6433.31    388.83 o
   1   1   6   329736.84   361042.63  12625.46 o
   3   1   6    12438.15    12838.30    523.96 o
   5   1   6   164674.69   147617.64   6353.26 o
   7   1   6    56802.37    62487.45   2210.88 o
   9   1   6    16178.53    16433.42    874.49 o
  11   1   6   178245.58   173691.59   5634.21 o
  13   1   6   151688.72   165595.78   5529.19 o
  15   1   6    13227.83    17861.22   3558.61 o
  17   1   6     9080.73    11919.38   3211.12 o
 -18   2   6    15020.77    13429.14   3674.67 o
 -16   2   6   118677.37   115793.32   8227.07 o
 -14   2   6     7146.51     6482.49   2298.75 o
 -12   2   6    18665.03    21907.29   2803.08 o
 -10   2   6    13991.43    14899.09   2395.06 o
  -8   2   6    63380.00    66330.82   2876.29 o
  -6   2   6    72776.00    65198.52   2736.18 o
  -4   2   6     3397.98     5174.36    426.82 o
  -2   2   6       64.66     1423.17    406.16 o
   0   2   6    13676.42    19478.88    852.24 o
   2   2   6     2455.79     2705.76    232.16 o
   4   2   6    60965.43    50955.81   1772.61 o
   6   2   6    32192.06    30801.80   1511.63 o
   8   2   6   126236.84   121138.80   5125.43 o
  10   2   6       53.14      674.42    467.29 o
  12   2   6    69765.68    75404.09   2809.29 o
  14   2   6   108025.67   116043.49   6740.02 o
  16   2   6    18936.80    27985.96   5264.94 o
 -17   3   6     5541.23     7679.89   2996.90 o
 -15   3   6    43120.61    48017.20   4819.35 o
 -13   3   6    97019.30    87919.27   6247.36 o
 -11   3   6   238656.39   226586.36   8562.23 o
  -9   3   6   139945.63   142637.42   5579.37 o
  -7   3   6   450528.81   470211.66  16724.52 o
  -5   3   6     7127.64     7276.73    725.70 o
  -3   3   6     1355.20     1234.69    180.64 o
  -1   3   6   211035.66   228280.92   8157.82 o
   1   3   6  2074424.25  2003457.00  56871.95 o
   3   3   6   486442.19   461929.31  12172.69 o
   5   3   6   384731.16   354402.22  10523.88 o
   7   3   6  2155282.50  1996264.25  82980.59 o
   9   3   6   628260.75   595810.50  24696.33 o
  11   3   6   327350.09   339129.94  12802.68 o
  13   3   6   583772.50   601605.94  22087.70 o
  15   3   6    37688.73    41992.06   5189.26 o
  17   3   6    24520.11    33340.79   4740.21 o
 -18   4   6    11195.56    10779.35   3566.76 o
 -16   4   6     8207.23     9258.42   2988.28 o
 -14   4   6   179145.02   172768.91  10328.43 o
 -12   4   6   452818.56   422809.56  21327.32 o
 -10   4   6   161361.69   142935.72   5703.95 o
  -8   4   6   263398.75   269259.81   9916.17 o
  -6   4   6     5955.78     3974.21    608.41 o
  -4   4   6   103006.59   127378.91   7907.43 o
  -2   4   6   214911.91   221094.73   7240.88 o
   0   4   6    97972.14    97165.02   3293.40 o
   2   4   6  2621639.00  2414591.50  68015.39 o
   4   4   6   344786.44   332935.56   8958.44 o
   6   4   6   255500.84   257328.56   7064.74 o
   8   4   6  3190269.00  2939778.50  83534.19 o
  10   4   6    26347.96    27415.23   1291.36 o
  12   4   6        6.54     1070.98    705.53 o
  14   4   6   446527.03   504599.56  24652.10 o
  16   4   6    34122.40    30474.95   4515.69 o
 -17   5   6    43286.79    39310.86   4832.24 o
 -15   5   6    35973.16    32050.94   4013.97 o
 -13   5   6      139.74     2771.44   1859.56 o
 -11   5   6     2463.20     2194.06   1076.42 o
  -9   5   6    12619.81    11838.47   1111.25 o
  -7   5   6   169485.64   168312.11   6443.98 o
  -5   5   6   213553.09   244785.06  11905.95 o
  -3   5   6   125947.48   124734.54   5673.68 o
  -1   5   6    12406.05    12014.18    648.14 o
   1   5   6     7634.85     4354.90    879.73 o
   3   5   6   160921.67   169538.77   6930.55 o
   5   5   6    65122.41    59589.59   2095.96 o
   7   5   6    50309.16    49081.69   2083.96 o
   9   5   6    56218.55    54892.27   2116.34 o
  11   5   6    54031.90    52296.46   2113.90 o
  13   5   6    68490.23    70471.38   4054.40 o
  15   5   6   132826.19   149972.88   9991.27 o
 -18   6   6     2366.09     3623.80   2917.42 o
 -16   6   6    12309.82    14778.03   3368.64 o
 -14   6   6   477020.16   454061.22  23209.54 o
 -12   6   6    25583.90    22658.96   1667.39 o
 -10   6   6    12727.85    11833.85   1369.46 o
  -8   6   6   680827.94   660334.88  23509.80 o
  -6   6   6    56436.91    54663.04   1888.56 o
  -4   6   6    77117.13    77307.87   2800.11 o
  -2   6   6    80449.02    84014.54   2649.03 o
   0   6   6   172475.78   184817.89   5554.20 o
   2   6   6   149328.13   151385.33   4206.37 o
   4   6   6    19603.74    16144.59    858.35 o
   6   6   6   204683.13   194482.48   5515.13 o
   8   6   6     6099.82     4968.82    541.09 o
  10   6   6    71593.48    67891.40   2573.50 o
  12   6   6    70310.09    71272.67   3546.42 o
  14   6   6    55050.32    58811.55   4799.35 o
  16   6   6    50084.85    70661.75   9596.48 o
 -17   7   6   129279.36   130134.29   9048.07 o
 -15   7   6   528479.75   547997.31  27719.02 o
 -13   7   6  1271277.88  1251411.38  59448.30 o
 -11   7   6   259843.75   261314.59  10000.34 o
  -9   7   6  1042253.88  1019056.81  35894.18 o
  -7   7   6  2589054.25  2525267.00  87169.05 o
  -5   7   6   493101.38   495373.03  13185.97 o
  -3   7   6     2510.03     2983.61    369.70 o
  -1   7   6    46538.95    52288.11   2117.39 o
   1   7   6  1046424.19  1106867.63  31530.87 o
   3   7   6   287577.88   285384.97   7720.92 o
   5   7   6   445979.09   432379.38  11669.81 o
   7   7   6   526816.94   553213.25  14909.38 o
   9   7   6    43139.01    49709.99   2016.52 o
  11   7   6    34386.99    35248.17   2722.01 o
  13   7   6   141694.25   140180.34  14397.23 o
  15   7   6    10962.26    11524.55   1496.74 o
 -16   8   6    35177.47    38655.79   4464.81 o
 -14   8   6   472691.47   469389.94  18837.68 o
 -12   8   6      262.08     4986.07   2212.75 o
 -10   8   6    24655.18    22875.64   1409.49 o
  -8   8   6   830575.19   848038.75  26187.80 o
  -6   8   6     7325.68     6885.47    603.78 o
  -4   8   6   312759.34   308689.72   9700.29 o
  -2   8   6    81763.95    86734.22   2863.35 o
   0   8   6     1070.04     3286.63    337.75 o
   2   8   6    93831.70   101142.03   3666.56 o
   4   8   6    51597.50    43086.05   1537.75 o
   6   8   6   148843.44   152628.77   4511.23 o
   8   8   6    37662.91    39672.26   2745.98 o
  10   8   6     7141.21     6833.19   1008.85 o
  12   8   6   170580.03   167366.52   8118.11 o
  14   8   6   120483.61   117089.36  10671.16 o
  16   8   6    11967.56    10473.44   1595.43 o
 -17   9   6    52645.55    58280.18   7628.74 o
 -15   9   6    94094.15    92693.63   4936.26 o
 -13   9   6    68169.91    65761.52   2911.34 o
 -11   9   6    13269.36    12350.65   1143.62 o
  -9   9   6      467.24      637.39    594.00 o
  -7   9   6    49607.99    50193.14   2172.43 o
  -5   9   6     1514.56     2960.54    431.78 o
  -3   9   6    51426.94    48281.56   1877.96 o
  -1   9   6     4579.94     5660.33    476.55 o
   1   9   6     3857.83     5001.84    563.68 o
   3   9   6      815.95     2951.83    557.91 o
   5   9   6    31136.14    27966.14   1487.99 o
   7   9   6    16429.45    18173.34   1088.03 o
   9   9   6      308.17      716.02    478.55 o
  11   9   6    19113.68    17148.20   3892.58 o
  13   9   6   148559.39   144311.86   7330.92 o
  15   9   6    48273.57    40252.66   8420.88 o
 -16  10   6    35080.23    35313.21   5766.97 o
 -14  10   6    62776.30    57236.10   4096.41 o
 -12  10   6   188647.30   179950.38   6355.05 o
 -10  10   6   199979.63   189762.63   6546.64 o
  -8  10   6    31710.16    35768.58   1834.17 o
  -6  10   6    39747.18    41539.21   1905.85 o
  -4  10   6    52896.75    53132.39   2067.10 o
  -2  10   6    53730.02    49702.55   2427.14 o
   0  10   6    52601.36    56422.40   2158.23 o
   2  10   6  1548070.13  1580114.75  44800.01 o
   4  10   6    60562.23    60152.95   2308.95 o
   6  10   6   102710.56   111356.48   4781.12 o
   8  10   6  1465556.38  1490653.50  48299.05 o
  10  10   6    33314.06    32951.80   4291.17 o
  12  10   6     5774.72     8216.89   2583.28 o
  14  10   6   267069.59   267256.72  18484.07 o
 -15  11   6    42246.83    37160.61   5605.51 o
 -13  11   6   289771.78   274278.19  13114.42 o
 -11  11   6   197988.72   193201.36   7531.29 o
  -9  11   6   149619.34   154122.84   5453.10 o
  -7  11   6   219604.13   226761.34   7537.05 o
  -5  11   6    25767.79    29475.20   1286.23 o
  -3  11   6    42352.16    40744.52   1976.29 o
  -1  11   6   140258.17   152409.48   5699.71 o
   1  11   6  1548036.50  1577790.63  57232.35 o
   3  11   6   233965.94   250167.94   7732.13 o
   5  11   6   143447.05   155755.89   7980.65 o
   7  11   6  1716649.75  1893535.13  81401.54 o
   9  11   6   427257.34   453328.28  15357.10 o
  11  11   6   178580.20   169946.81  21955.34 o
  13  11   6   277131.03   260093.91  13625.28 o
 -16  12   6     4725.59     6882.02   3330.01 o
 -14  12   6    27922.16    24950.84   1997.82 o
 -12  12   6     1633.24     2146.89    886.20 o
 -10  12   6    34663.36    30316.16   2045.68 o
  -8  12   6     1499.16     1668.22    847.95 o
  -6  12   6   148039.67   149701.34   7056.05 o
  -4  12   6    46294.49    48494.09   2314.10 o
  -2  12   6    78895.09    78517.95   3277.92 o
   0  12   6   190326.86   186743.17   6090.97 o
   2  12   6      245.01      776.93    456.67 o
   4  12   6    86625.87    94576.00   3404.39 o
   6  12   6    28452.24    31787.57   1828.24 o
   8  12   6    54867.22    64002.79   2941.82 o
  10  12   6     8991.19     8943.22   1585.39 o
  12  12   6     6764.16     4185.06   1413.00 o
  14  12   6    44257.30    43172.90   3358.67 o
 -15  13   6   115865.44    92821.44   7926.43 o
 -13  13   6    63276.13    59054.78   3213.39 o
 -11  13   6    84661.09    83726.77   4616.87 o
  -9  13   6   183707.95   166728.53  15292.81 o
  -7  13   6     1149.44     2507.89   1036.94 o
  -5  13   6    70652.27    67486.67   6044.47 o
  -3  13   6   222578.72   229090.73   8101.20 o
  -1  13   6    70343.81    68173.60   5243.13 o
   1  13   6    26923.27    29246.97   1510.85 o
   3  13   6    11667.32    11842.91   1067.61 o
   5  13   6   107011.66   108152.57   4330.92 o
   7  13   6     1590.05     3489.08   1251.17 o
   9  13   6      282.29      508.63   1205.87 o
  11  13   6   106308.13   108911.38  15651.04 o
  13  13   6      189.23     -959.20    993.66 o
 -14  14   6  1006615.31   949560.44  77811.16 o
 -12  14   6    15399.25    16361.10   2568.14 o
 -10  14   6    16134.58    14443.41   1874.85 o
  -8  14   6  1422499.13  1441412.00  80735.02 o
  -6  14   6     8120.69     8187.66   1491.12 o
  -4  14   6   162738.22   168019.95   6259.20 o
  -2  14   6   237337.86   240759.66   8542.14 o
   0  14   6    37911.12    36119.67   2032.34 o
   2  14   6   316213.91   333230.44  10253.70 o
   4  14   6   232941.33   237222.55   7569.05 o
   6  14   6   270236.22   306298.88  10759.30 o
   8  14   6   210600.55   220939.98  12204.98 o
  10  14   6    33994.13    40828.16   3249.44 o
  12  14   6    61266.31    64411.54   6223.58 o
 -13  15   6   161746.11   154700.48  14944.67 o
 -11  15   6    77947.00    71462.05  12212.55 o
  -9  15   6    45022.61    40918.91   4853.74 o
  -7  15   6   306047.84   318636.91  19962.39 o
  -5  15   6    43490.80    46262.57   5529.83 o
  -3  15   6    35816.20    34301.45   2462.26 o
  -1  15   6   117245.70   118352.66   4717.58 o
   1  15   6     4403.52     6736.72   1365.47 o
   3  15   6    57958.55    60281.25   2878.05 o
   5  15   6    41652.46    39752.08   2974.30 o
   7  15   6   117656.02   126047.23   7189.29 o
   9  15   6    19140.82    21788.00   2445.76 o
  11  15   6    11377.29    14730.96   2239.04 o
 -12  16   6     8182.14     5079.06   2772.48 o
 -10  16   6     4062.79     7291.07   2542.91 o
  -8  16   6   113237.37   114184.03   6909.77 o
  -6  16   6      850.18     3195.90   2161.98 o
  -4  16   6     9536.91    11948.11   2626.16 o
  -2  16   6    30063.33    29923.46   1940.17 o
   0  16   6    78328.77    80368.69   4975.86 o
   2  16   6     5617.67     6058.02   2328.14 o
   4  16   6     1384.96     1429.19    679.53 o
   6  16   6     4836.82     4934.33   1111.29 o
   8  16   6    13167.51    11140.39   2325.96 o
  10  16   6       14.71    -1120.09   1286.59 o
 -11  17   6    81742.98    84785.99  11879.55 o
  -9  17   6    21619.62    21663.99   5121.15 o
  -7  17   6    23044.28    22908.74   2775.01 o
  -5  17   6     2954.20     3385.10   1304.00 o
  -3  17   6    20784.87    23254.90   3125.67 o
  -1  17   6    29252.80    28289.38   2480.86 o
   1  17   6   240727.77   243106.95   8798.47 o
   3  17   6   180314.63   182938.92   6902.17 o
   5  17   6    23244.38    25228.93   2161.70 o
   7  17   6   411736.47   434127.00  24642.05 o
   9  17   6   167237.98   169527.64  11064.71 o
 -10  18   6    32353.54    31020.60   3219.01 o
  -8  18   6   192423.02   174703.92  20466.93 o
  -6  18   6    14453.96    14975.74   2160.56 o
  -4  18   6     8104.86     8967.46   1779.99 o
  -2  18   6   167690.16   166394.34  10616.22 o
   0  18   6   112052.59   119132.91   4888.51 o
   2  18   6   712349.25   729577.63  23989.39 o
   4  18   6    35938.44    33271.06   2539.12 o
   6  18   6   116350.41   116923.63   8224.11 o
   8  18   6   948289.50   961771.69  51983.43 o
  -9  19   6    12446.58    11769.07   2151.46 o
  -7  19   6    53770.97    61856.30   7520.27 o
  -5  19   6    19037.45    19006.85   2385.03 o
  -3  19   6   170948.09   168066.20   8443.57 o
  -1  19   6    33946.15    37523.96   2350.73 o
   1  19   6    47982.34    50910.80   2809.48 o
   3  19   6    88430.46    89704.13   4072.92 o
   5  19   6     1965.17     3717.36   1163.01 o
   7  19   6    12119.80    12497.62   2679.14 o
  -6  20   6    85001.66    88779.64   5422.88 o
  -4  20   6    43794.45    46307.77   3586.95 o
  -2  20   6    11283.21    10528.36   1936.09 o
   0  20   6   113444.73   115513.56   6990.84 o
   2  20   6   103105.34   104516.46   4565.78 o
   4  20   6     8373.79     9037.74   1609.41 o
   6  20   6    14799.35    14702.49   2805.28 o
  -5  21   6    44379.88    41561.73   3505.24 o
  -3  21   6       31.52     -593.68   1162.46 o
  -1  21   6     7391.15    15985.22   2279.70 o
   1  21   6   136379.47   135592.94   5584.84 o
   3  21   6    93905.80   102863.59   5283.35 o
 -19   1   7      325.80     -349.76   2563.49 o
 -17   1   7   143199.33   122502.43   8710.65 o
 -15   1   7       58.50      731.94   1833.78 o
 -13   1   7    82906.29    76205.03   5500.36 o
 -11   1   7   364301.59   342615.06  17265.66 o
  -9   1   7   726820.56   696403.31  24488.39 o
  -7   1   7  1095812.25  1021636.63  29568.37 o
  -5   1   7   419269.06   402716.66  13094.88 o
  -3   1   7   646585.94   684854.06  25080.76 o
  -1   1   7   691582.75   711107.13  26040.51 o
   1   1   7   356790.81   342012.53  11996.63 o
   3   1   7   105454.11   107820.46   4420.22 o
   5   1   7    55453.77    48420.15   2712.00 o
   7   1   7    76510.77    77009.84   2663.90 o
   9   1   7    23180.42    22392.64   1428.35 o
  11   1   7   134501.63   130350.67   4409.11 o
  13   1   7     1805.16     3209.15   1093.10 o
  15   1   7     7217.73     8206.23   2596.21 o
  17   1   7     4701.75     8526.95   2824.28 o
 -18   2   7    34705.37    40961.23   8155.99 o
 -16   2   7     7435.36    10397.69   3390.55 o
 -14   2   7    23877.47    22797.63   3214.17 o
 -12   2   7    53685.78    48482.67   3980.46 o
 -10   2   7    26880.22    26322.56   1499.69 o
  -8   2   7   493579.63   477074.25  16897.56 o
  -6   2   7   531192.69   505145.25  14766.58 o
  -4   2   7    33526.27    24503.40    982.15 o
  -2   2   7   168051.53   163258.61   7028.33 o
   0   2   7    25271.53    32523.32   1229.16 o
   2   2   7     5190.00     4207.44    407.63 o
   4   2   7   167606.66   166739.41   4638.19 o
   6   2   7     9615.66     9675.69    607.20 o
   8   2   7   599715.75   559116.06  17628.75 o
  10   2   7   118139.49   112597.93   6698.45 o
  12   2   7    20877.98    19102.23   1512.58 o
  14   2   7   242654.48   266019.63  10600.22 o
  16   2   7    27795.20    32406.76   4603.31 o
 -17   3   7    71327.77    64351.05   6043.45 o
 -15   3   7    16667.24    16967.99   3120.10 o
 -13   3   7    17739.97    18751.38   2836.30 o
 -11   3   7     4972.37     5556.73   1508.94 o
  -9   3   7       18.68     1315.98    897.66 o
  -7   3   7   193649.41   186241.23   6963.15 o
  -5   3   7    37002.38    30593.47   1131.29 o
  -3   3   7    17643.18    14845.87    674.26 o
  -1   3   7    28214.91    41652.38   4909.24 o
   1   3   7     9762.08     9021.67    566.58 o
   3   3   7    18641.91    24803.81    908.81 o
   5   3   7    10495.06     9454.11    589.11 o
   7   3   7   490243.25   456121.94  13554.16 o
   9   3   7   134388.58   132951.83   5999.36 o
  11   3   7    24296.96    25249.29   2398.25 o
  13   3   7    99612.30   105884.57   4855.56 o
  15   3   7    14374.31    17117.34   3413.26 o
 -18   4   7    74290.95    74039.52   6875.95 o
 -16   4   7    25273.51    23047.03   3727.50 o
 -14   4   7    23339.04    22573.61   3226.64 o
 -12   4   7     1592.92      516.56   1404.02 o
 -10   4   7    23368.39    20510.06   1435.52 o
  -8   4   7    72072.46    61027.57   2765.61 o
  -6   4   7   298575.72   285069.50  10379.23 o
  -4   4   7    28195.89    28498.07   1146.59 o
  -2   4   7    88197.01    98498.41   3531.81 o
   0   4   7    18572.21    17982.25   1218.36 o
   2   4   7   664331.69   729908.38  19115.86 o
   4   4   7    19312.86    18218.49    787.73 o
   6   4   7    27125.57    31654.94   3337.48 o
   8   4   7   591184.75   588518.25  17423.13 o
  10   4   7   142230.80   136246.58   4533.95 o
  12   4   7     5987.33     7385.49    978.04 o
  14   4   7   169496.38   177746.75  10494.92 o
  16   4   7    54006.85    63171.98   6206.85 o
 -17   5   7    66062.78    64552.73   6066.35 o
 -15   5   7      156.41      540.22   1925.90 o
 -13   5   7    10768.14    10110.98   2282.24 o
 -11   5   7    70583.86    65600.10   3144.97 o
  -9   5   7     3910.53     3554.77    758.00 o
  -7   5   7    14194.46    16915.20   1254.11 o
  -5   5   7   792907.25   779357.44  22453.85 o
  -3   5   7    25654.23    37587.07   2570.72 o
  -1   5   7    61441.84    78152.05   2748.17 o
   1   5   7    49041.26    49999.66   1563.29 o
   3   5   7    95692.69   116710.98   3425.29 o
   5   5   7   150127.89   159188.63   5178.91 o
   7   5   7   993010.44   989009.38  28797.61 o
   9   5   7    27320.91    26074.75   2078.43 o
  11   5   7   321187.97   302007.63   9414.92 o
  13   5   7   313813.63   333274.56  16311.12 o
  15   5   7    19794.06    25352.72   2421.44 o
 -18   6   7     1950.08      942.13   2762.93 o
 -16   6   7    46963.11    41381.54   4717.51 o
 -14   6   7    56953.50    50224.30   5968.79 o
 -12   6   7     7951.41     9173.96   1679.50 o
 -10   6   7    21363.69    21452.69   1581.45 o
  -8   6   7  1143205.50  1101940.75  38501.66 o
  -6   6   7    16588.82    22025.57    927.22 o
  -4   6   7   158150.66   168026.92   5690.97 o
  -2   6   7   620479.88   653807.44  18887.57 o
   0   6   7     6089.81     5100.03    500.31 o
   2   6   7   237645.30   239600.03   6507.16 o
   4   6   7    32774.05    27395.62   1076.91 o
   6   6   7     2941.49     3470.66    496.67 o
   8   6   7    13867.36    14312.90   1239.90 o
  10   6   7   119763.64   116840.27   4033.09 o
  12   6   7    29298.07    31918.06   3265.52 o
  14   6   7    11887.57    13439.83   1563.21 o
  16   6   7     8940.22    14117.21   4878.97 o
 -17   7   7     1569.30     3176.32   2603.95 o
 -15   7   7     7090.29     9316.23   3032.32 o
 -13   7   7    34667.20    29806.78   3377.86 o
 -11   7   7     3692.37     3986.35    977.44 o
  -9   7   7      228.23      548.68    655.26 o
  -7   7   7      995.27     3290.86   1707.89 o
  -5   7   7     1088.56     2243.56    328.96 o
  -3   7   7   119955.35   128484.35   4820.29 o
  -1   7   7    64353.91    74643.64   2268.18 o
   1   7   7     5350.70     4526.16    478.93 o
   3   7   7   167584.28   162932.89   6765.43 o
   5   7   7    24090.12    24005.86   1176.15 o
   7   7   7     3958.80     4494.42    534.76 o
   9   7   7     8946.24    10143.53    873.06 o
  11   7   7     2658.98     1861.09    510.07 o
  13   7   7      633.24      932.25    767.04 o
  15   7   7    12020.75    11786.60   2209.91 o
 -16   8   7   112260.03   107579.08   5590.49 o
 -14   8   7   340318.41   329499.38  13571.19 o
 -12   8   7     2398.11     3637.72   1008.47 o
 -10   8   7    54575.04    55471.91   2900.09 o
  -8   8   7  2184432.50  2120864.50  64155.23 o
  -6   8   7      810.40     4620.99   1663.13 o
  -4   8   7    34479.93    36573.54   1429.73 o
  -2   8   7  1844022.13  1862191.88  53091.09 o
   0   8   7   108147.02   115762.48   3375.66 o
   2   8   7   189149.03   193747.41   5919.62 o
   4   8   7     2828.11     5162.82    750.65 o
   6   8   7   253196.45   251237.59   8628.66 o
   8   8   7    68906.43    66162.25   2739.24 o
  10   8   7    41020.26    38398.95   1880.92 o
  12   8   7   118334.39   116508.82   6065.68 o
  14   8   7    23719.64    24052.71   2896.10 o
 -17   9   7    16368.74    17850.86   4863.83 o
 -15   9   7    67938.60    70665.87   4086.17 o
 -13   9   7    27659.47    26675.73   1694.74 o
 -11   9   7   213753.06   200192.58   6897.72 o
  -9   9   7    98223.85    90899.31   3504.01 o
  -7   9   7    69183.15    64716.20   2604.82 o
  -5   9   7   573040.50   554198.44  14850.66 o
  -3   9   7   168973.22   181761.14   5615.47 o
  -1   9   7   272388.41   279088.59   7681.37 o
   1   9   7    32202.33    31432.93   1395.68 o
   3   9   7    35354.95    34932.54   1516.21 o
   5   9   7    24340.64    23071.22   1187.83 o
   7   9   7   153374.98   154486.84   5637.15 o
   9   9   7    35811.57    40706.79   1991.49 o
  11   9   7   110895.05   112622.48   5897.60 o
  13   9   7    25947.71    24952.11   2220.28 o
  15   9   7    28182.71    26211.48   2434.58 o
 -16  10   7   264145.59   259391.53  13457.65 o
 -14  10   7      700.59       32.20    990.37 o
 -12  10   7    69970.18    70966.84   3059.48 o
 -10  10   7     4829.77     6399.70    930.03 o
  -8  10   7     4520.47     4684.52    771.05 o
  -6  10   7   141756.33   138003.28   4813.87 o
  -4  10   7    66939.26    61332.55   2274.79 o
  -2  10   7    27465.15    28174.36   1491.17 o
   0  10   7    23966.08    22984.67   1605.78 o
   2  10   7    59440.27    65689.28   2444.58 o
   4  10   7     8951.16     8577.60    780.40 o
   6  10   7   146370.14   144825.67   5351.66 o
   8  10   7   318030.16   318732.75  11959.01 o
  10  10   7    10431.92     8313.25   1421.19 o
  12  10   7     5247.66     5842.86   1258.34 o
  14  10   7    50798.93    51064.28  10739.27 o
 -15  11   7    64686.10    58738.46   4320.77 o
 -13  11   7     4347.39     4978.72   1108.38 o
 -11  11   7    25011.28    26418.52   1895.46 o
  -9  11   7   129549.77   129611.05   4763.72 o
  -7  11   7   112661.02   109267.77   4025.76 o
  -5  11   7    70322.88    70162.95   2573.04 o
  -3  11   7    10900.23    13889.02   1822.81 o
  -1  11   7   271259.00   258883.61   8846.68 o
   1  11   7    52944.64    55414.50   2195.67 o
   3  11   7    49829.45    50315.10   2098.82 o
   5  11   7    42532.37    45328.62   2882.41 o
   7  11   7   410959.50   414616.38  14070.01 o
   9  11   7   120638.95   120940.52   5191.15 o
  11  11   7    21974.38    19916.07   2128.22 o
  13  11   7   227143.47   239523.58  18274.68 o
 -14  12   7    44052.82    39781.02   2526.10 o
 -12  12   7    13369.46    11586.11   1419.84 o
 -10  12   7    34909.74    31623.36   2754.63 o
  -8  12   7    20301.15    25561.37   2168.76 o
  -6  12   7   256564.81   243195.72   9136.92 o
  -4  12   7    19782.02    18352.98   1317.04 o
  -2  12   7   110674.98   119645.78   4591.86 o
   0  12   7       88.69      862.30    454.08 o
   2  12   7   126240.31   133833.84   4473.48 o
   4  12   7   264755.59   271206.16   8426.11 o
   6  12   7    33897.21    36382.25   1960.24 o
   8  12   7   740320.19   801125.88  26540.54 o
  10  12   7   167000.30   165681.92  15171.71 o
  12  12   7    23966.04    22501.27   6556.58 o
 -15  13   7     7433.06     6952.55   2270.46 o
 -13  13   7    12162.59    12490.02   1766.38 o
 -11  13   7    23335.71    21945.07   3082.78 o
  -9  13   7   143473.92   136557.83  17237.83 o
  -7  13   7   237124.45   234273.39  10517.12 o
  -5  13   7    23942.42    25498.94   2247.50 o
  -3  13   7     6154.83     7588.16    977.73 o
  -1  13   7   264142.25   255540.83   8959.25 o
   1  13   7     1152.38     2971.72    774.13 o
   3  13   7   228799.98   228449.95   7212.57 o
   5  13   7    25271.56    27857.34   1561.94 o
   7  13   7    16702.58    17832.46   1430.84 o
   9  13   7    69061.05    75739.13   8398.18 o
  11  13   7    99846.04   104851.24  15237.30 o
  13  13   7    16348.68    18542.48   5370.90 o
 -14  14   7    77896.84    74174.23   4433.03 o
 -12  14   7    12310.08    12238.49   2023.23 o
 -10  14   7       19.34      600.83   1033.96 o
  -8  14   7    55752.00    49405.37   3328.57 o
  -6  14   7    25968.53    26031.46   2320.05 o
  -4  14   7    34642.83    33070.73   2600.59 o
  -2  14   7    31413.41    39225.49   3073.67 o
   0  14   7   174759.17   182449.80  10003.95 o
   2  14   7    25341.96    26172.02   1489.08 o
   4  14   7    46638.77    49510.90   2217.10 o
   6  14   7    63892.94    68578.59   3176.24 o
   8  14   7    23483.86    24186.68   1766.65 o
  10  14   7     2022.90     2800.93   3655.44 o
  12  14   7     7978.97     7934.08   1831.26 o
 -13  15   7   256113.56   217383.89  16049.63 o
 -11  15   7   151242.33   151616.66  24561.33 o
  -9  15   7   464675.22   461328.22  36065.00 o
  -7  15   7   669882.75   678560.06  32081.57 o
  -5  15   7   210063.09   210539.13   9783.21 o
  -3  15   7   679709.06   672352.06  22108.78 o
  -1  15   7   369770.06   363206.69  12396.89 o
   1  15   7   302231.16   315154.72  13326.53 o
   3  15   7    30294.07    32241.95   1956.87 o
   5  15   7    10171.47    10071.73   1178.31 o
   7  15   7   272254.28   290031.13  10902.22 o
   9  15   7    13988.31    14145.54   2077.36 o
  11  15   7    42233.71    44814.07   4228.10 o
 -12  16   7    40297.63    40120.55   6233.67 o
 -10  16   7      175.23     2280.69   1319.39 o
  -8  16   7   463883.81   474721.72  21213.67 o
  -6  16   7    26537.25    25727.19   2502.56 o
  -4  16   7    55444.81    56508.91   3724.73 o
  -2  16   7   318658.88   331529.59  11495.77 o
   0  16   7      484.97     1423.06    834.78 o
   2  16   7     4774.19     5946.78   1028.00 o
   4  16   7    20785.54    22151.85   2495.66 o
   6  16   7      329.96     2534.51   1417.78 o
   8  16   7    18864.72    16110.17   2689.23 o
  10  16   7      331.76      746.73   1427.87 o
 -11  17   7     4944.93     8316.55   2240.19 o
  -9  17   7    29578.96    32183.55   2949.10 o
  -7  17   7    54220.45    54486.49   5325.49 o
  -5  17   7    24817.02    22772.82   2420.25 o
  -3  17   7    25309.46    25577.91   2504.40 o
  -1  17   7    11839.90    11768.06   1341.05 o
   1  17   7    19834.01    19236.29   1668.00 o
   3  17   7     5522.92     8098.89   1203.06 o
   5  17   7    19938.24    21590.25   2016.47 o
   7  17   7   164331.41   175915.20  11296.80 o
   9  17   7    26022.96    25726.83   3385.51 o
 -10  18   7    76518.97    69081.91   6142.86 o
  -8  18   7   113003.30   113645.28   6304.18 o
  -6  18   7    50537.67    49314.22   6231.15 o
  -4  18   7     1028.48     1511.34   1134.24 o
  -2  18   7    91031.82    86453.48   3899.81 o
   0  18   7    67890.67    70632.65   4332.63 o
   2  18   7   176660.69   176918.27   6800.34 o
   4  18   7    12646.41     9041.57   1851.69 o
   6  18   7     1633.09     2855.92   1128.22 o
   8  18   7   273363.88   281340.22  16952.76 o
  -9  19   7    62343.17    56993.64   4174.24 o
  -7  19   7   203921.55   199941.72  12694.39 o
  -5  19   7    25248.88    27408.74   3259.37 o
  -3  19   7    73878.47    70659.17   4500.51 o
  -1  19   7   108426.86   109761.16   8033.73 o
   1  19   7   118700.20   128035.53   6869.74 o
   3  19   7     4638.44     5134.55   1475.05 o
   5  19   7    70099.35    69224.29   4009.64 o
   7  19   7   664004.06   688373.06  37982.27 o
  -6  20   7    16349.21    16320.47   2349.31 o
  -4  20   7    50470.70    50978.18   3960.69 o
  -2  20   7     6383.56     5360.59   1639.63 o
   0  20   7    97867.74   102675.41   4555.53 o
   2  20   7    62984.46    65175.50   3304.43 o
   4  20   7   127889.13   125652.60   6445.58 o
  -3  21   7   150106.31   137907.61   7371.81 o
  -1  21   7    72644.65    72744.31   4753.97 o
   1  21   7     6587.85     8566.35   1423.55 o
 -18   0   8    42617.52    29692.56   6372.42 o
 -16   0   8   146675.09   141646.41  13148.48 o
 -14   0   8   148684.94   134991.42  11791.25 o
 -12   0   8    52942.57    51327.52   5610.56 o
 -10   0   8   132160.67   110021.41   8945.61 o
  -8   0   8  3596466.75  3327320.00 133685.70 o
  -6   0   8    34374.05    31553.60   1699.88 o
  -4   0   8    34238.49    35195.47   1738.01 o
  -2   0   8  5904847.50  4555733.00 235905.80 o
   0   0   8    13871.49    13066.40    859.80 o
   2   0   8    12245.99    10886.34   2109.00 o
   4   0   8  1967692.13  1807298.50 175435.88 o
   6   0   8    28964.24    25449.47   1576.89 o
   8   0   8   270699.22   263949.56  11543.80 o
  10   0   8     6818.51     7701.76   1089.82 o
  12   0   8   283775.31   275286.91  22644.04 o
  14   0   8     9324.02     9321.86   1220.84 o
  16   0   8     7111.95    13895.21   4621.65 o
 -17   1   8      226.45     -265.09   2274.78 o
 -15   1   8    29898.34    31412.97   3766.62 o
 -13   1   8     1791.81     2079.60   1438.60 o
 -11   1   8     5082.03     4484.45   1372.64 o
  -9   1   8   977785.50   941497.19  32798.32 o
  -7   1   8   199657.59   189164.36   5760.42 o
  -5   1   8   196716.30   180905.94   5437.06 o
  -3   1   8   728101.50   722626.50  26488.23 o
  -1   1   8   370353.00   383504.94  14149.41 o
   1   1   8   128558.66   118174.11   6885.44 o
   3   1   8   370679.53   359113.78  14511.11 o
   5   1   8   186212.52   168710.67   5256.51 o
   7   1   8     5382.79     5410.54    588.43 o
   9   1   8    39306.21    39735.08   1663.40 o
  11   1   8    21368.58    19734.01   1116.85 o
  13   1   8     6761.13     6039.63    744.27 o
  15   1   8     4660.48     6832.32   2457.60 o
 -18   2   8      205.84     1271.34   2445.07 o
 -16   2   8   178397.86   175269.14  10854.58 o
 -14   2   8    52466.05    52216.42   4527.24 o
 -12   2   8     1829.46     1016.83   1659.96 o
 -10   2   8   416827.22   402000.88  19720.28 o
  -8   2   8     5224.92     6021.98   1416.91 o
  -6   2   8     2073.16     3410.31    312.13 o
  -4   2   8    82539.81    87043.69   3101.34 o
  -2   2   8      558.04     1725.48    259.41 o
   0   2   8       77.36      757.76    188.63 o
   2   2   8   132599.48   135123.52   4179.65 o
   4   2   8    28765.10    30889.54   1308.81 o
   6   2   8    52594.12    47381.03   1802.04 o
   8   2   8   103760.70    95515.38   3280.95 o
  10   2   8   138679.98   128917.65   4883.19 o
  12   2   8     4074.52     5962.64   1167.07 o
  14   2   8     1267.87     2417.15    806.20 o
  16   2   8      268.02     -245.60   1705.37 o
 -17   3   8   377094.91   370936.41  20225.58 o
 -15   3   8   234343.31   216614.22  12470.60 o
 -13   3   8     1144.15     2743.89   1696.43 o
 -11   3   8    21391.85    23249.09   2523.59 o
  -9   3   8   255622.97   246337.70   9086.62 o
  -7   3   8   348705.53   332593.97  12041.26 o
  -5   3   8   445148.19   421820.66  12292.36 o
  -3   3   8   240555.89   266792.78   8746.48 o
  -1   3   8    53319.08    53168.33   1971.81 o
   1   3   8   153999.88   123901.53   3866.27 o
   3   3   8   324963.09   330564.53   8865.39 o
   5   3   8   153081.28   153262.47   4830.53 o
   7   3   8   554725.38   528638.19  15635.53 o
   9   3   8    15518.27    14740.28   1188.10 o
  11   3   8   126106.23   119605.34   5215.14 o
  13   3   8   883221.19   933005.94  40105.15 o
  15   3   8    36093.04    38599.31   2532.69 o
 -18   4   8   584972.75   599720.00  30956.43 o
 -16   4   8    17716.58    16767.39   3334.50 o
 -14   4   8   235843.30   218278.42  12249.05 o
 -12   4   8    87910.98    86774.14   5688.06 o
 -10   4   8    15638.15    18693.41   2216.71 o
  -8   4   8   524188.75   507767.06  18168.71 o
  -6   4   8   375521.94   347352.06  10257.37 o
  -4   4   8   478940.13   478584.16  15479.57 o
  -2   4   8   518861.00   581898.81  21450.39 o
   0   4   8   237550.83   242510.03  14885.50 o
   2   4   8   155598.98   140771.70   3936.21 o
   4   4   8   475458.94   496261.97  13169.46 o
   6   4   8   194437.38   196255.05   6092.88 o
   8   4   8   320191.94   320883.19   9832.20 o
  10   4   8   193661.59   186678.17   6052.04 o
  12   4   8   250757.22   254517.97   8149.23 o
  14   4   8   724239.31   786203.00  41944.46 o
  16   4   8   157279.31   190382.22  12438.00 o
 -17   5   8    16056.66    17271.59   3611.09 o
 -15   5   8   186896.30   175960.31  10555.12 o
 -13   5   8    31965.48    28717.70   3215.34 o
 -11   5   8    16250.72    15082.96   1338.60 o
  -9   5   8    97460.62    91801.48   4900.99 o
  -7   5   8     2594.12     2684.12    589.14 o
  -5   5   8    20553.95    19606.65    846.99 o
  -3   5   8    20524.64    24138.77   1060.82 o
  -1   5   8    53566.07    57338.34   2819.79 o
   1   5   8   116843.81   123674.15   3514.63 o
   3   5   8   363514.81   360082.66   9669.91 o
   5   5   8      346.77     1222.09    282.18 o
   7   5   8     8973.76     9236.40    675.19 o
   9   5   8   160164.75   153776.70   5074.88 o
  11   5   8     2839.44     3765.44    812.73 o
  13   5   8     2496.37     6052.21   1039.30 o
  15   5   8     5144.70     5647.56   1674.04 o
 -18   6   8    14870.40    16641.54   4619.12 o
 -16   6   8    21277.35    15448.83   3201.56 o
 -14   6   8    80706.15    72519.48   5594.36 o
 -12   6   8     2807.53     4566.15   1712.49 o
 -10   6   8    48637.66    44712.95   2396.37 o
  -8   6   8   537775.81   513616.16  18320.36 o
  -6   6   8    33668.35    31027.77   1672.35 o
  -4   6   8    57541.88    60171.21   3277.27 o
  -2   6   8  1081638.75  1118732.00  32017.94 o
   0   6   8   141976.36   142414.88   4384.82 o
   2   6   8   117035.22   131923.36   3750.17 o
   4   6   8   484392.72   495685.88  13218.34 o
   6   6   8    17307.49    17450.18    952.50 o
   8   6   8    37747.04    35467.64   1557.05 o
  10   6   8     1694.95     2196.80   1239.48 o
  12   6   8     8509.13     9580.96   1165.83 o
  14   6   8    27564.15    26378.29   2893.57 o
 -17   7   8    92760.76    78912.48   6593.10 o
 -15   7   8      498.74      240.94   1769.58 o
 -13   7   8    30430.29    25880.38   3068.41 o
 -11   7   8   164848.89   157178.39   6413.07 o
  -9   7   8  1172662.88  1108412.50  38809.07 o
  -7   7   8   933785.06   900787.56  31635.89 o
  -5   7   8   396958.06   390779.44  13865.93 o
  -3   7   8  3439568.25  3359924.50 114327.05 o
  -1   7   8  2531335.50  2428301.00  63560.94 o
   1   7   8   543342.81   528622.88  15308.32 o
   3   7   8  1080734.50  1050305.75  27338.34 o
   5   7   8   264728.94   264142.53   7335.52 o
   7   7   8   392996.44   396724.94  11996.19 o
   9   7   8     9147.97     9885.07    795.81 o
  11   7   8    69964.91    68756.42   2898.48 o
  13   7   8   158963.27   146607.45  14657.08 o
  15   7   8     1561.90     1935.15    954.15 o
 -16   8   8    29946.61    31556.73   2629.67 o
 -14   8   8    13087.72    12013.20   2648.87 o
 -12   8   8    12139.42    12326.45   1441.80 o
 -10   8   8    44944.30    44153.13   2479.55 o
  -8   8   8   618766.31   601951.63  21330.64 o
  -6   8   8   144223.58   136482.23   5399.94 o
  -4   8   8    84226.01    83289.57   2749.95 o
  -2   8   8  1485613.88  1481298.38  42403.36 o
   0   8   8      655.61      923.91    260.89 o
   2   8   8    18662.21    16348.31    911.94 o
   4   8   8   407738.16   406206.69  10902.48 o
   6   8   8     2298.21     2286.89    488.79 o
   8   8   8     1865.41     3628.65   1188.26 o
  10   8   8     3400.45     5042.19    696.58 o
  12   8   8    12716.99    11622.17   1508.40 o
  14   8   8      307.37      763.37   1051.98 o
 -17   9   8    88400.41    91392.22   7168.29 o
 -15   9   8   221021.78   224711.67  12776.76 o
 -13   9   8    20971.73    18011.85   1420.60 o
 -11   9   8   151300.69   155013.70   5520.78 o
  -9   9   8   106679.04   104282.58   3899.97 o
  -7   9   8    36963.50    35927.63   1718.12 o
  -5   9   8    78074.15    77521.14   2650.84 o
  -3   9   8     7521.73     9706.87    675.20 o
  -1   9   8    73064.73    80416.49   2843.81 o
   1   9   8    80888.59    80514.63   2791.44 o
   3   9   8     1599.20     2509.09    596.44 o
   5   9   8    28995.38    28436.64   1356.04 o
   7   9   8    90922.84    90604.44   3587.03 o
   9   9   8    15890.96    16954.40   1389.40 o
  11   9   8    41511.03    39703.34   3499.03 o
  13   9   8    11298.19    12822.43   1717.98 o
  15   9   8       79.95      724.77   1055.44 o
 -16  10   8    10964.73    12697.34   2029.95 o
 -14  10   8    71831.60    70734.42   4025.04 o
 -12  10   8    26420.07    27783.07   1758.56 o
 -10  10   8   115665.89   115684.91   4316.33 o
  -8  10   8   173799.50   176447.95   6043.32 o
  -6  10   8   180803.47   173720.25   5870.18 o
  -4  10   8   494341.22   480192.56  16833.60 o
  -2  10   8   105018.75   122466.02   4547.00 o
   0  10   8   262712.91   266745.13   8142.93 o
   2  10   8    70947.09    64787.28   2708.36 o
   4  10   8   115921.68   117882.14   3975.76 o
   6  10   8     7135.17     6959.31   1030.25 o
   8  10   8   179324.28   175888.25   8083.96 o
  10  10   8    74992.13    74343.37   3204.98 o
  12  10   8    56535.57    53143.52   5764.44 o
  14  10   8   464773.72   465731.03  66817.10 o
 -15  11   8    85351.15    78683.54   8072.75 o
 -13  11   8    40519.04    35864.44   2310.29 o
 -11  11   8    71725.00    73372.05   3151.16 o
  -9  11   8   130176.10   123619.59   4556.77 o
  -7  11   8   284756.44   276213.84   9039.49 o
  -5  11   8   187441.09   170934.94   6676.89 o
  -3  11   8   412926.38   430220.38  14283.30 o
  -1  11   8   283862.19   291587.94   9891.14 o
   1  11   8    61755.66    54401.23   2178.12 o
   3  11   8   313206.34   311363.78   9463.58 o
   5  11   8    39269.49    41489.91   2622.43 o
   7  11   8   508204.63   534213.63  17878.68 o
   9  11   8     8614.18     8355.94    978.81 o
  11  11   8    47771.21    48847.07   6952.65 o
  13  11   8   815267.44   837851.38 109241.91 o
 -14  12   8   135747.31   128018.59   9798.29 o
 -12  12   8    26278.75    24271.94   1922.98 o
 -10  12   8     2830.73     2985.71    936.40 o
  -8  12   8    20047.10    17669.64   1474.74 o
  -6  12   8    11201.62    10355.44   1145.02 o
  -4  12   8    15786.60    16453.13   1261.41 o
  -2  12   8      401.03     1798.34    609.39 o
   0  12   8    21359.12    20187.37   1225.18 o
   2  12   8   155770.17   153849.53   5074.45 o
   4  12   8    30990.36    29788.74   1537.43 o
   6  12   8    63998.41    64394.07   2899.88 o
   8  12   8   150009.06   151716.64   9800.30 o
  10  12   8   151051.36   154999.86  11501.14 o
  12  12   8     6708.81     8195.02   2696.80 o
 -15  13   8    12793.31     8229.15   2325.96 o
 -13  13   8    57744.08    54570.18   4033.85 o
 -11  13   8     2017.14     6233.92   3246.76 o
  -9  13   8   232933.47   221755.63  15850.33 o
  -7  13   8    83968.52    80316.30   4408.10 o
  -5  13   8     6336.33     6720.07   1358.80 o
  -3  13   8   288995.00   299426.25  10305.63 o
  -1  13   8    55227.63    49972.10   2450.67 o
   1  13   8    30931.81    31363.01   2088.74 o
   3  13   8   190229.34   206832.44   6614.88 o
   5  13   8     1399.18     3452.77    705.99 o
   7  13   8    31712.29    29623.18   2677.25 o
   9  13   8   212830.72   226711.70  10800.90 o
  11  13   8    12739.60    15108.41   2709.42 o
 -14  14   8    40512.23    35789.18   2877.51 o
 -12  14   8    39033.65    40583.56   3516.69 o
 -10  14   8    16898.49    15795.21   2588.32 o
  -8  14   8  1144168.13  1127214.38  62639.47 o
  -6  14   8     6965.32     7953.71   1460.62 o
  -4  14   8    81340.53    78829.31   4495.11 o
  -2  14   8  2497159.50  2549147.25  83761.81 o
   0  14   8    14555.77    14799.06   1160.84 o
   2  14   8    11783.09    12794.64   1095.25 o
   4  14   8   661685.63   676559.19  20062.34 o
   6  14   8    43602.93    44716.66   4377.24 o
   8  14   8   120698.05   120767.46   4943.80 o
  10  14   8      505.86      405.16   1106.15 o
  12  14   8   127610.83   120964.26  11082.36 o
 -13  15   8     6900.95     8087.17   1681.68 o
 -11  15   8     2587.74     3350.92   1403.61 o
  -9  15   8   370947.22   361161.44  39700.25 o
  -7  15   8    23131.72    26794.87   3642.83 o
  -5  15   8    22230.43    21697.54   2246.27 o
  -3  15   8   434552.94   454421.31  18136.57 o
  -1  15   8   365426.56   357748.94  12238.18 o
   1  15   8    80061.34    80827.13   4059.12 o
   3  15   8    65671.26    67251.37   3879.17 o
   5  15   8   206787.19   220003.19   7203.60 o
   7  15   8    16338.55    19259.07   1634.24 o
   9  15   8    18972.93    24098.00   3443.53 o
  11  15   8       47.55     1180.71   1977.82 o
 -12  16   8      610.37      275.27   1189.50 o
 -10  16   8   368877.09   348257.94  33433.77 o
  -8  16   8    45811.68    41163.63   3151.75 o
  -6  16   8    17851.96    19407.22   2231.44 o
  -4  16   8    42580.72    41231.69   3105.33 o
  -2  16   8    85269.07    79594.61   3605.60 o
   0  16   8    16850.69    15561.17   1484.08 o
   2  16   8     3400.91     4407.89    951.59 o
   4  16   8      308.33     1143.19    885.47 o
   6  16   8   178483.08   185747.03   8541.97 o
   8  16   8    19261.66    16988.08   2739.69 o
  10  16   8     3793.71     5258.53   1610.53 o
 -11  17   8     3088.33     4987.31   1588.12 o
  -9  17   8    75976.54    74099.78  11253.91 o
  -7  17   8    18756.14    19109.13   3948.08 o
  -5  17   8   225422.06   223895.64  10594.00 o
  -3  17   8    82342.27    71170.80   5338.10 o
  -1  17   8    40759.81    40776.56   2545.93 o
   1  17   8    56976.73    59248.14   3015.53 o
   3  17   8     5173.27     5460.70   1102.37 o
   5  17   8    41718.81    46864.46   2964.02 o
   7  17   8    21795.03    23284.82   3224.05 o
   9  17   8     3321.20     4964.74   1897.10 o
 -10  18   8    11370.83    11363.49   2128.21 o
  -8  18   8   284082.41   268190.25  27646.63 o
  -6  18   8   187896.33   195605.11  22800.46 o
  -4  18   8   107101.63    98224.68   5564.40 o
  -2  18   8   335083.69   325245.09  14603.14 o
   0  18   8    40441.98    41273.92   2450.53 o
   2  18   8    66591.74    71695.94   3460.40 o
   4  18   8   184928.97   185768.16   7111.58 o
   6  18   8   106527.68   114888.57   5684.40 o
   8  18   8   123014.84   114925.62   8304.84 o
  -9  19   8     1582.34     1574.19   1887.00 o
  -7  19   8    42019.65    39009.09   6334.58 o
  -5  19   8     4253.10     4861.09   1549.47 o
  -3  19   8    10934.68    10594.98   1943.98 o
  -1  19   8    19708.05    20376.74   1811.18 o
   1  19   8     1007.14     2041.38    954.46 o
   3  19   8   160034.56   172185.28   6744.23 o
   5  19   8    12399.58    13575.27   3012.14 o
  -6  20   8     4946.77     4028.40   1625.87 o
  -4  20   8     5007.74     6057.44   1799.28 o
  -2  20   8    29005.66    28260.21   4848.69 o
   0  20   8    34162.03    34270.58   2873.94 o
   2  20   8    92568.55    94301.09   4293.73 o
   4  20   8    15716.96    13931.61   1873.66 o
  -3  21   8   497274.84   496916.47  21925.06 o
  -1  21   8   381882.19   383364.25  17104.01 o
   1  21   8    25234.66    25012.79   2088.61 o
 -17   1   9    69325.48    54339.66   5400.39 o
 -15   1   9   160519.63   143527.09   8929.70 o
 -13   1   9       52.25      842.08   1376.24 o
 -11   1   9    89494.77    80417.41   5124.64 o
  -7   1   9   128886.16   124458.63   3936.62 o
  -5   1   9   147036.91   139366.59   4272.72 o
  -3   1   9   683473.13   676046.19  24818.55 o
  -1   1   9   463048.25   468407.03  17262.21 o
   1   1   9   368924.56   351590.97  12512.50 o
   3   1   9   682058.56   653921.31  18887.40 o
   5   1   9   419012.25   394620.31  13803.25 o
   7   1   9   397861.13   370835.13  11155.06 o
   9   1   9    24816.04    22687.12   1150.02 o
  11   1   9     9975.02     9731.81    786.44 o
  13   1   9   116988.62   109830.45   3968.35 o
  15   1   9    17519.89    19666.75   3830.48 o
 -18   2   9   220992.63   215752.03  13305.59 o
 -16   2   9     4391.22     8801.80   2763.90 o
 -14   2   9    56378.93    47762.89   4234.84 o
 -12   2   9   341551.88   300286.06  15478.39 o
 -10   2   9    38639.54    36339.39   2907.24 o
  -8   2   9    14697.68    14368.08   1070.34 o
  -6   2   9    40142.21    35035.89   1420.14 o
  -4   2   9     4274.90     5447.59    625.89 o
  -2   2   9    58143.06    44742.72   1870.51 o
   0   2   9   242155.41   228413.78  10887.34 o
   2   2   9   246943.36   236902.70   8618.42 o
   4   2   9   398503.38   353964.84  11077.91 o
   6   2   9    51905.85    43977.44   1706.01 o
   8   2   9      738.21     1426.38    414.67 o
  10   2   9     3358.87     4267.06    560.77 o
  12   2   9    34963.33    34245.95   1660.96 o
  14   2   9   135086.39   136775.31   6130.15 o
  16   2   9    53104.55    69223.98   6934.99 o
 -17   3   9   168784.06   154438.36  10176.82 o
 -15   3   9     2762.91     2965.55   1974.05 o
 -13   3   9      393.30     1253.61   1440.38 o
 -11   3   9   344533.41   317237.78  16047.42 o
  -9   3   9       88.32      796.13    487.50 o
  -7   3   9    89362.77    81874.52   2711.92 o
  -5   3   9     4059.53     5885.95    400.47 o
  -3   3   9    17535.14    20039.54    981.21 o
  -1   3   9   124868.79   129506.20   4652.06 o
   1   3   9   187736.11   189698.88   5894.46 o
   3   3   9    16546.87    18315.55    766.68 o
   5   3   9     9180.04    10850.61    769.66 o
   7   3   9    17987.38    18816.37   1185.59 o
   9   3   9     1797.45     2507.76    460.30 o
  11   3   9     8499.42     7669.00   1011.57 o
  13   3   9   200967.33   197281.63   6587.13 o
  15   3   9     5880.58     6458.17   1132.92 o
 -18   4   9   240968.97   237710.34  14352.48 o
 -16   4   9     6214.11     5796.88   3534.35 o
 -14   4   9    13916.79    12004.67   2411.37 o
 -12   4   9   371832.56   334243.59  17030.03 o
 -10   4   9    11234.28     9636.29   1306.83 o
  -8   4   9    42811.87    38144.95   1973.52 o
  -6   4   9    18376.26    19075.89    835.76 o
  -4   4   9    58268.12    52958.98   1970.70 o
  -2   4   9   112970.66   134692.38   5701.38 o
   0   4   9   112703.70   105100.46   4019.97 o
   2   4   9    91154.15    89176.44   2627.92 o
   4   4   9    88844.11    85886.36   2604.54 o
   6   4   9      164.25      590.32    270.16 o
   8   4   9     9803.37    10213.97   1377.29 o
  10   4   9    24770.30    24411.84   1246.73 o
  12   4   9    43772.95    46550.74   2054.33 o
  14   4   9   160051.72   171828.38  13535.79 o
 -17   5   9   223351.86   212307.16  12805.10 o
 -15   5   9   185918.80   188552.64  11112.30 o
 -13   5   9    65255.20    59310.47   4530.32 o
 -11   5   9   355457.34   330222.03  12239.66 o
  -9   5   9   109711.13    98760.93   4173.35 o
  -7   5   9      493.61     1241.20    498.54 o
  -5   5   9    52376.44    53079.59   2985.85 o
  -3   5   9     1087.68     3324.45    363.16 o
  -1   5   9    64760.19    73781.74   4083.07 o
   1   5   9   519008.06   499750.13  13313.43 o
   3   5   9    10684.40    11160.79    612.72 o
   5   5   9      901.62     1318.21    639.40 o
   7   5   9    32550.91    26889.68   1268.21 o
   9   5   9    33424.43    30403.09   1439.55 o
  11   5   9       82.06     1387.12    691.11 o
  13   5   9   250963.19   253434.58  10217.83 o
  15   5   9     1151.68     1790.24    985.06 o
 -18   6   9    32255.70    37348.11   9046.52 o
 -16   6   9   207987.06   186354.55  11223.79 o
 -14   6   9    55968.19    53270.20   4607.33 o
 -12   6   9     6974.67     8007.57   1853.35 o
 -10   6   9    33847.39    32961.34   2003.05 o
  -8   6   9    24959.98    27189.06   1660.23 o
  -6   6   9    21956.59    21898.08    959.11 o
  -4   6   9     2286.44     2645.12    350.10 o
  -2   6   9  1264414.63  1287539.88  36828.91 o
   0   6   9    69412.77    71116.59   2539.41 o
   2   6   9     3138.33     4041.89    386.06 o
   4   6   9   954573.00   923380.81  26403.11 o
   6   6   9     1835.97     2751.21    444.25 o
   8   6   9   192826.13   187517.19   6051.56 o
  10   6   9     2598.67     3091.39    526.95 o
  12   6   9    15161.42    11963.34   2886.01 o
  14   6   9    25232.46    27593.86   2276.34 o
 -17   7   9      421.85      215.08   2187.41 o
 -15   7   9     4196.39     1930.54   1991.64 o
 -13   7   9     3043.89     2190.81   1556.90 o
 -11   7   9     7169.01     8634.58   1183.64 o
  -9   7   9     1174.32     1739.31    783.38 o
  -7   7   9    32024.38    29978.44   1737.28 o
  -5   7   9     1906.02     2295.50    338.94 o
  -3   7   9     2375.78     3916.53    421.58 o
  -1   7   9     1708.52     2805.73    342.81 o
   1   7   9     3954.68     4422.93    793.96 o
   3   7   9     6717.60     7111.48    639.04 o
   5   7   9      190.26     1543.26    347.34 o
   7   7   9      661.77     1744.49    633.21 o
   9   7   9    85290.76    77568.27   3637.68 o
  11   7   9     8562.87     7753.90   1533.15 o
  13   7   9      155.63     1296.43    819.35 o
  15   7   9    15419.42    16063.67   4326.49 o
 -16   8   9   197344.44   180844.06  11006.05 o
 -14   8   9     7649.06     8305.16   2258.64 o
 -12   8   9    75907.18    73943.54   3694.53 o
 -10   8   9   274361.50   255568.91   9742.70 o
  -8   8   9   204745.00   189238.20   7341.58 o
  -6   8   9    83428.60    83125.34   3142.04 o
  -4   8   9    26408.19    29027.74   1196.74 o
  -2   8   9  2367622.25  2345473.75  67129.03 o
   0   8   9    41357.34    39349.06   1565.72 o
   2   8   9      141.39     1286.26    725.24 o
   4   8   9  1915891.63  1853657.75  52728.90 o
   6   8   9   138250.53   129653.96   4749.22 o
   8   8   9    23053.05    24313.07   1732.95 o
  10   8   9    96706.85    94336.62   3770.63 o
  12   8   9   168250.58   172544.36  11935.05 o
  14   8   9    21140.44    19061.60  10434.02 o
 -17   9   9    50941.71    56114.66   3782.56 o
 -15   9   9    36861.71    40580.78   2914.46 o
 -13   9   9    13372.51    10641.96   1450.84 o
 -11   9   9    26328.42    26572.09   1618.84 o
  -9   9   9       67.67      627.23    482.50 o
  -7   9   9      127.70     1165.23    471.91 o
  -5   9   9    97161.88    93326.38   3428.60 o
  -3   9   9   478849.19   488292.19  14280.77 o
  -1   9   9    19021.27    24344.89   1035.49 o
   1   9   9   460038.66   449559.25  13251.16 o
   3   9   9   274873.19   270889.97  10597.18 o
   5   9   9    69201.55    67697.94   2510.96 o
   7   9   9    69238.29    66192.97   2802.23 o
   9   9   9    39849.04    36740.48   3349.91 o
  11   9   9     3549.38     4305.16   1088.78 o
  13   9   9    36141.75    40880.84   3352.71 o
 -16  10   9    58118.58    50875.22   8097.97 o
 -14  10   9     4960.98     4922.40   1229.65 o
 -12  10   9   133390.27   129148.70   4871.95 o
 -10  10   9   177654.36   172443.63   6014.51 o
  -8  10   9    64012.40    64050.94   2667.11 o
  -6  10   9    24131.29    22123.56   1330.56 o
  -4  10   9   129716.69   126203.98   4100.49 o
  -2  10   9    90534.12    96523.00   3666.45 o
   0  10   9   235696.58   236508.33   7326.69 o
   2  10   9     6599.12     8003.30    745.33 o
   4  10   9     2271.06     3606.68    568.57 o
   6  10   9    14897.04    13223.47   1057.54 o
   8  10   9     4731.33     5715.58    804.26 o
  10  10   9       71.44     1033.43    543.32 o
  12  10   9   159635.36   143625.02  16440.65 o
  14  10   9    77771.00    70750.10  10370.96 o
 -15  11   9    35810.95    33859.30   3342.62 o
 -13  11   9   117194.11   113489.55   5045.55 o
 -11  11   9    85047.43    81026.53   3402.04 o
  -9  11   9   100691.12    94796.35   3695.82 o
  -7  11   9    41171.07    43251.75   2314.63 o
  -5  11   9     6947.41    11228.03   3446.05 o
  -3  11   9   275974.31   275329.03   9383.77 o
  -1  11   9    43369.69    43532.02   2288.13 o
   1  11   9    52214.55    47337.31   1985.47 o
   3  11   9    62301.12    63508.09   2454.36 o
   5  11   9    41629.23    39763.58   2678.50 o
   7  11   9     6005.41     4408.70    732.61 o
   9  11   9     4895.03     6736.97   1014.11 o
  11  11   9    33835.76    32224.90   6869.40 o
  13  11   9   109110.08   102702.75  11473.39 o
 -14  12   9    81299.60    68319.27   7197.36 o
 -12  12   9   536546.69   519308.88  18612.07 o
 -10  12   9     1231.97     1174.51    943.80 o
  -8  12   9    91328.66    91697.69   4031.15 o
  -6  12   9     5698.74     7919.20   1796.41 o
  -4  12   9    44863.49    50248.25   2337.17 o
  -2  12   9   124907.16   129397.24   4863.35 o
   0  12   9    56297.69    55203.42   2914.46 o
   2  12   9   165073.75   159811.92   5914.85 o
   4  12   9     1891.62     3863.01    795.25 o
   6  12   9     4051.80     4542.14    858.33 o
   8  12   9     1221.31     2914.23    720.97 o
  10  12   9    92443.75    91438.34   8322.49 o
  12  12   9    54179.80    55912.17   3907.91 o
 -15  13   9   144338.80   127004.46  10045.52 o
 -13  13   9     2736.00     5787.13   3042.42 o
 -11  13   9       65.02     -777.07    777.07 o
  -9  13   9    35109.65    32319.07   2489.11 o
  -7  13   9      158.88      978.18   1675.09 o
  -5  13   9     3529.88     3613.38   1176.58 o
  -3  13   9   136903.70   144494.33   5447.44 o
  -1  13   9   130485.86   133608.86   5120.78 o
   1  13   9    71430.25    70656.33   2971.99 o
   3  13   9    34636.00    34415.07   1740.52 o
   5  13   9   170185.34   179324.34   6345.97 o
   7  13   9    73657.85    76155.11   4346.36 o
   9  13   9   116523.63   119763.76   9649.45 o
  11  13   9       26.67       13.65   1210.91 o
 -14  14   9     8447.74     7541.49   1543.23 o
 -12  14   9       29.51      630.55   1018.53 o
 -10  14   9     2440.75     1919.35   1125.57 o
  -8  14   9    50839.33    48251.94   3249.54 o
  -6  14   9     1409.27     1832.50   1033.04 o
  -4  14   9    20811.29    18008.86   2049.98 o
  -2  14   9    11954.08    12194.09   1303.02 o
   0  14   9      441.89     1043.54    927.06 o
   2  14   9    37528.77    35540.58   1791.64 o
   4  14   9     9975.64    11402.39   1629.10 o
   6  14   9    42907.11    40577.79   2250.42 o
   8  14   9   127135.63   123010.59   5028.43 o
  10  14   9    49104.31    52011.81   7401.70 o
 -13  15   9     1333.15     2361.47   1277.37 o
 -11  15   9   236178.19   225126.47  13446.16 o
  -9  15   9    26202.17    24080.96   2908.71 o
  -7  15   9   121230.14   110620.94   5840.44 o
  -5  15   9   172197.33   170812.36   8233.22 o
  -3  15   9   641781.94   662853.63  27662.73 o
  -1  15   9   466909.84   471131.31  21817.78 o
   1  15   9   106891.77   110234.72   5216.28 o
   3  15   9   684715.88   719447.25  21249.57 o
   5  15   9   144823.69   154602.41   5337.41 o
   7  15   9   225943.22   225776.28   9498.42 o
   9  15   9   205901.56   215183.14  17734.82 o
 -12  16   9      482.05     2418.92   1357.59 o
 -10  16   9    19839.03    22321.70   2410.18 o
  -8  16   9    19241.33    20086.18   3907.71 o
  -6  16   9    49930.55    50651.39   7853.27 o
  -4  16   9    43482.90    43684.00   5608.04 o
  -2  16   9   372445.47   366178.53  19689.75 o
   0  16   9   133754.53   135012.86   7467.46 o
   2  16   9       18.73     -244.76    628.37 o
   4  16   9   398762.50   441762.06  14970.35 o
   6  16   9    14728.24    20341.15   2880.96 o
   8  16   9     3233.58     1893.67   1273.56 o
  10  16   9    83859.55    77241.03   6110.06 o
 -11  17   9   239441.88   236052.69  39241.11 o
  -9  17   9    78722.02    75013.99   8642.88 o
  -7  17   9   184791.48   182389.66  19790.83 o
  -5  17   9    15409.74    12574.18   1935.95 o
  -3  17   9    24547.67    23451.82   2443.28 o
  -1  17   9   127527.20   119058.68   4995.88 o
   1  17   9    20968.56    23441.69   1849.27 o
   3  17   9      850.71      974.91    809.56 o
   5  17   9     3541.31     2436.89   1021.24 o
   7  17   9    26199.74    21377.60   2434.44 o
 -10  18   9    51460.55    48174.33   3713.95 o
  -8  18   9     6025.46     7520.31   1783.61 o
  -6  18   9    75157.85    73932.86   7083.83 o
  -4  18   9   163435.00   168527.67  15254.97 o
  -2  18   9    87513.67    77102.51   4719.94 o
   0  18   9    19685.51    19038.00   1746.14 o
   2  18   9    93317.01    86018.29   3944.95 o
   4  18   9    89051.38    88169.59   4032.43 o
   6  18   9    17095.87    14454.51   1836.96 o
  -7  19   9      272.35     -423.55   2139.28 o
  -5  19   9     3650.94     3016.48   1453.87 o
  -3  19   9   200070.53   193030.95   9461.45 o
  -1  19   9   106233.06    95962.86   5531.40 o
   1  19   9    52898.35    57001.80   3054.33 o
   3  19   9   175823.52   173985.50   6806.96 o
   5  19   9    41292.25    38496.91   4127.19 o
  -6  20   9      193.79     1338.26   2338.57 o
  -4  20   9    13355.30    12869.75   2162.75 o
  -2  20   9    22210.39    25218.13   3261.89 o
   0  20   9      697.57     1427.60    923.07 o
   2  20   9     9332.50     9156.19   1417.96 o
 -18   0  10   177322.67   155718.20  14818.53 o
 -16   0  10   157852.33   153296.38  13627.80 o
 -14   0  10    64105.52    50131.75   5913.29 o
 -12   0  10    86006.02    74425.66   7109.06 o
 -10   0  10   168938.44   167857.59  12734.75 o
  -8   0  10     9222.75     5855.48    721.87 o
  -6   0  10   304105.00   322006.16  13506.37 o
  -4   0  10     3315.93     4278.55    560.05 o
  -2   0  10  1006414.56  1048639.50  54304.35 o
   0   0  10   218151.45   202171.81  14510.76 o
   2   0  10   745510.38   738080.75  30162.01 o
   4   0  10  5369941.00  4321009.00 297775.84 o
   6   0  10   166428.38   147851.78  12717.10 o
   8   0  10    39177.12    41357.51   2465.48 o
  10   0  10  1591049.25  1524733.13  95803.30 o
  12   0  10   115375.41   105204.59   7131.76 o
  14   0  10     1272.91     1113.23    812.16 o
 -17   1  10    25527.11    20678.27   5103.49 o
 -15   1  10    70894.55    66503.70   5313.42 o
 -13   1  10    46289.17    40878.62   3633.62 o
 -11   1  10     2947.79     4280.20   1294.17 o
  -9   1  10     9922.48     7468.87   1321.53 o
  -7   1  10    48675.48    40385.57   1518.10 o
  -5   1  10      280.55     1370.57    372.35 o
  -3   1  10   159140.25   160703.36   6104.19 o
  -1   1  10     6887.19     9821.16    749.25 o
   1   1  10   120220.84   113532.89   3598.42 o
   3   1  10  1112457.13  1065802.25  30715.48 o
   5   1  10    66023.71    69682.04   3306.00 o
   7   1  10    80879.60    72455.38   2612.41 o
   9   1  10   516756.38   499695.09  15019.44 o
  11   1  10   107426.72   101511.13   3631.61 o
  13   1  10      280.75     1086.53    539.22 o
  15   1  10    91682.43   101566.25  10189.32 o
 -18   2  10    90876.49    82386.73   6932.63 o
 -16   2  10    10069.43     6286.64   2371.67 o
 -14   2  10    19790.61    15240.64   2515.10 o
 -12   2  10    86741.27    74301.29   5025.78 o
 -10   2  10   320243.53   297002.09  14920.05 o
  -8   2  10      667.87      775.49    408.59 o
  -6   2  10     1351.16     1767.01    272.49 o
  -4   2  10   100177.68   105842.84   3720.01 o
  -2   2  10    44135.72    45444.00   1918.42 o
   0   2  10    24215.46    27666.92   1709.20 o
   2   2  10    91588.12    88184.80   2897.70 o
   4   2  10   109708.78    99953.88   3513.46 o
   6   2  10      271.71      561.91    399.08 o
   8   2  10   116722.43   107683.97   3717.48 o
  10   2  10     9365.97     9412.84    802.53 o
  12   2  10    54773.27    52730.22   2268.58 o
  14   2  10   133418.02   127503.14  10055.11 o
 -17   3  10   332233.59   301426.84  16876.01 o
 -15   3  10   174132.28   163019.16  10749.37 o
 -13   3  10   807556.13   755100.25  36463.43 o
 -11   3  10   928178.50   851515.94  40475.36 o
  -9   3  10   479112.75   438274.66  15801.51 o
  -7   3  10   360937.03   352490.13  12746.01 o
  -5   3  10   273369.19   291770.06   9569.84 o
  -3   3  10   498596.09   546177.31  20146.36 o
  -1   3  10    24380.98    20800.17    979.04 o
   1   3  10   169910.84   172875.22   5298.99 o
   3   3  10   298153.50   319848.44   8650.05 o
   5   3  10   105653.00   103773.55   3457.49 o
   7   3  10   320349.06   284170.50   8744.67 o
   9   3  10   150521.88   146629.25   4913.88 o
  11   3  10     5183.23     4982.18    699.06 o
  13   3  10     5684.39     4997.61    697.14 o
  15   3  10    64429.31    66242.04   3885.18 o
 -18   4  10   598879.31   566008.00  29323.93 o
 -16   4  10     1601.68     5810.61   5867.88 o
 -14   4  10      456.72     1258.28   1632.21 o
 -12   4  10  1981182.75  1877285.00  87609.80 o
 -10   4  10     3852.01     3900.91    769.29 o
  -8   4  10   121533.45   101348.27   4211.37 o
  -6   4  10  1166157.63  1173800.25  33769.70 o
  -4   4  10      299.42     1093.61    335.07 o
  -2   4  10   326188.53   338954.72  12648.76 o
   0   4  10    81203.05    72347.29   4801.00 o
   2   4  10   665503.25   691604.50  18278.45 o
   4   4  10   217350.89   218050.23   6058.44 o
   6   4  10   167573.36   146471.69   4755.58 o
   8   4  10   312558.91   291385.69   9033.78 o
  10   4  10    97223.53    94653.13   3442.04 o
  12   4  10    27580.55    25116.90   1395.13 o
  14   4  10     2094.46     5472.24   1120.95 o
 -17   5  10      778.11     -456.80   2173.81 o
 -15   5  10      122.95      792.63   1675.70 o
 -13   5  10    71192.23    63717.95   4708.76 o
 -11   5  10    28106.80    26352.99   2652.30 o
  -9   5  10    81009.55    72156.01   3270.12 o
  -7   5  10     9401.58     9335.13    947.57 o
  -5   5  10     6124.65     8103.49    845.65 o
  -3   5  10    17350.87    18864.47    977.67 o
  -1   5  10    21293.08    23055.38   1113.65 o
   1   5  10    16541.44    18745.20   1103.57 o
   3   5  10     2487.51     3716.57    394.46 o
   5   5  10    54227.68    53043.43   1994.63 o
   7   5  10    60890.11    58458.23   2234.35 o
   9   5  10    81603.88    73117.66   2755.74 o
  11   5  10      740.29     1158.12    451.52 o
  13   5  10    88305.37    89757.18   4399.07 o
  15   5  10   188817.66   192550.23  24142.56 o
 -16   6  10     5965.90     6020.36   2547.74 o
 -14   6  10   126512.99   116402.64  10739.27 o
 -12   6  10    14965.42    13229.71   2089.62 o
 -10   6  10     5223.09     5663.11    926.86 o
  -8   6  10     7037.05     7179.05    931.04 o
  -6   6  10     1653.10     2213.90    788.71 o
  -4   6  10    20179.96    22068.29   1536.62 o
  -2   6  10   137200.66   145188.27   4983.67 o
   0   6  10   142305.59   150625.86   4655.97 o
   2   6  10    63593.93    64300.38   2035.31 o
   4   6  10   532660.63   486252.25  12987.89 o
   6   6  10    29379.69    27221.52   1280.70 o
   8   6  10    57691.38    56208.56   2224.51 o
  10   6  10   240893.11   231857.78   7461.14 o
  12   6  10     2510.61     2574.86    979.13 o
  14   6  10    82241.95    76339.97   4492.49 o
 -17   7  10   133953.97   121521.69   8478.10 o
 -15   7  10   130732.89   121234.80   7985.05 o
 -13   7  10    91112.40    85603.86   5815.82 o
 -11   7  10   417946.22   387426.09  14315.40 o
  -9   7  10   156723.95   130941.66   5338.81 o
  -7   7  10    45760.06    42309.45   2181.12 o
  -5   7  10   190711.84   208103.91   6971.98 o
  -3   7  10  1111161.38  1186730.75  34104.57 o
  -1   7  10   230593.25   251096.02   7577.44 o
   1   7  10   175966.86   170548.48   5261.35 o
   3   7  10  3232637.75  2975221.25  77137.52 o
   5   7  10   685677.81   667132.50  19538.89 o
   7   7  10   176372.02   166722.45   5403.38 o
   9   7  10   975826.69   964696.63  32875.86 o
  11   7  10   158688.58   153284.91   7074.39 o
  13   7  10   180265.83   175322.02  16670.21 o
 -16   8  10    48683.04    42500.63   4494.45 o
 -14   8  10    39080.39    39251.58   3881.98 o
 -12   8  10    38397.73    33384.27   2540.56 o
 -10   8  10    15105.34    14967.38   1438.46 o
  -8   8  10    24482.17    21223.58   1543.20 o
  -6   8  10    62386.48    56999.07   2685.72 o
  -4   8  10   347105.16   370608.88  10880.87 o
  -2   8  10   122333.12   141633.64   6013.16 o
   0   8  10   180174.19   175908.19   5470.54 o
   2   8  10   127271.26   126094.38   4057.69 o
   4   8  10   690184.00   666486.81  19402.10 o
   6   8  10    82969.46    76442.35   3065.86 o
   8   8  10    43053.85    41532.28   2000.08 o
  10   8  10   380478.94   379234.53  17211.02 o
  12   8  10     1150.27     3698.90   1808.80 o
  14   8  10     7040.85     6581.98   1383.68 o
 -15   9  10     8380.37     6969.27   2001.82 o
 -13   9  10    59132.30    51576.32   4269.70 o
 -11   9  10    54493.68    49630.68   2829.16 o
  -9   9  10    81591.69    78291.97   3282.22 o
  -7   9  10   156078.84   152841.36   5289.91 o
  -5   9  10   201352.47   203810.39   7585.23 o
  -3   9  10    32140.49    30178.06   1284.47 o
  -1   9  10   469930.50   498225.03  14709.59 o
   1   9  10    93425.13    91095.90   3119.57 o
   3   9  10     7693.55     8661.26    753.09 o
   5   9  10    42263.05    40893.78   1917.73 o
   7   9  10    57221.08    54169.20   2430.41 o
   9   9  10    12338.98    11143.15   1010.82 o
  11   9  10    44646.98    45166.06  10956.23 o
  13   9  10   124917.38   122958.72  21733.34 o
 -16  10  10      690.39      517.76   1035.50 o
 -14  10  10      481.89     -763.20   1168.14 o
 -12  10  10  1152749.75  1138245.25  35099.65 o
 -10  10  10    32544.32    31821.85   1773.59 o
  -8  10  10    33474.84    31615.44   1682.79 o
  -6  10  10   618973.19   615761.56  19178.46 o
  -4  10  10    60447.81    59335.52   3709.40 o
  -2  10  10     8952.74    11167.72    916.72 o
   0  10  10    34416.09    31260.41   1444.13 o
   2  10  10   284452.22   282058.19   9646.85 o
   4  10  10    66393.82    64814.71   2463.97 o
   6  10  10   170505.11   158708.47   6700.90 o
   8  10  10   185578.22   185510.30   9437.38 o
  10  10  10    37432.68    36287.14   2938.62 o
  12  10  10     2038.13     4265.58   2951.60 o
 -15  11  10    84000.77    86614.41   5658.90 o
 -13  11  10   533736.50   518241.75  16567.64 o
 -11  11  10   855792.50   856458.69  26661.34 o
  -9  11  10   317145.56   301507.38   9878.86 o
  -7  11  10    99321.81    99605.34   4309.31 o
  -5  11  10   465562.03   482444.72  20217.56 o
  -3  11  10   224702.92   221899.66   8288.90 o
  -1  11  10   167342.88   162565.88   5850.73 o
   1  11  10    51755.39    46989.74   2409.43 o
   3  11  10   274481.19   276384.53  11076.39 o
   5  11  10   176315.92   173913.14   7449.56 o
   7  11  10   133655.84   134279.22   5140.70 o
   9  11  10   256993.81   262205.97  14353.54 o
  11  11  10      286.66      479.52   1662.48 o
  13  11  10    47802.68    47578.38   4800.76 o
 -14  12  10    28121.48    25992.53   2741.89 o
 -12  12  10    22932.15    21400.74   2827.98 o
 -10  12  10     6056.82     6736.83   1113.38 o
  -8  12  10    34657.66    30123.60   1947.79 o
  -6  12  10      100.43      237.22    708.09 o
  -4  12  10     1378.85     1738.66    940.10 o
  -2  12  10     9975.86    11861.70   1114.45 o
   0  12  10       60.64      591.41    647.41 o
   2  12  10        9.25     1967.13    527.58 o
   4  12  10      519.12     1430.50    557.11 o
   6  12  10      229.36      739.19    683.20 o
   8  12  10   124676.53   126603.82   4995.01 o
  10  12  10    27865.89    28298.39   2602.82 o
  12  12  10      161.86     1587.85   2626.16 o
 -13  13  10    15599.70    13953.69   1829.71 o
 -11  13  10    17998.23    16744.44   3637.78 o
  -9  13  10    22973.37    23839.73   2171.66 o
  -7  13  10    37061.71    32703.32   2522.00 o
  -5  13  10    18227.77    22705.26   4316.40 o
  -3  13  10    22322.53    22216.09   1705.56 o
  -1  13  10    14564.80    15448.89   1610.29 o
   1  13  10    24446.83    24089.34   1436.61 o
   3  13  10   133970.22   136083.58   4671.34 o
   5  13  10    15649.33    15465.55   1325.71 o
   7  13  10     4531.52     6740.68   1022.61 o
   9  13  10   300318.84   287324.31  14053.14 o
  11  13  10    15820.27    17327.38   4248.28 o
 -14  14  10    71688.93    69014.32   7449.63 o
 -12  14  10   105782.72   101636.59  13625.28 o
 -10  14  10   140404.06   123248.07   8239.24 o
  -8  14  10    23925.90    22233.75   2158.93 o
  -6  14  10   126928.98   117831.70   6443.06 o
  -4  14  10    12909.42    14051.44   1865.64 o
  -2  14  10   550765.13   539757.50  17904.58 o
   0  14  10    54593.54    57127.30   3554.59 o
   2  14  10   168084.42   172358.92   6899.66 o
   4  14  10  1605150.88  1635804.38  47246.86 o
   6  14  10    31458.50    29979.07   1906.19 o
   8  14  10    20367.56    18260.63   1724.64 o
  10  14  10   586871.38   622170.13  72735.42 o
 -13  15  10    40082.05    35075.07   5040.42 o
 -11  15  10     6818.06     6303.94   1541.41 o
  -9  15  10     4434.82     4363.31   1331.49 o
  -7  15  10    66421.76    68459.52   4178.36 o
  -5  15  10      396.10     2861.63   1237.12 o
  -3  15  10   185515.91   180627.03   8638.45 o
  -1  15  10    39440.53    37857.11   2183.81 o
   1  15  10     4764.42     5598.01    948.29 o
   3  15  10   573681.00   607586.50  18131.75 o
   5  15  10    80829.60    82522.44   3701.31 o
   7  15  10    14895.72    16540.38   1536.95 o
   9  15  10   158300.92   163760.03  20290.34 o
 -12  16  10      243.18     1029.36   2542.91 o
 -10  16  10   204405.13   184318.30  17833.20 o
  -8  16  10    53929.53    46859.70   3373.49 o
  -6  16  10        1.06     2293.95   1218.12 o
  -4  16  10   230855.42   228838.45  10685.88 o
  -2  16  10   142104.98   137704.11   5463.49 o
   0  16  10    15487.55    19498.12   1663.78 o
   2  16  10    67079.88    66052.04   3234.26 o
   4  16  10    86495.25    90105.62   4819.07 o
   6  16  10     9144.80     9141.60   1443.31 o
   8  16  10    12297.38    13135.93   5671.10 o
 -11  17  10   151681.16   129118.52  10741.80 o
  -9  17  10    48163.79    46234.51   6155.47 o
  -7  17  10   107068.73   109505.15  14238.30 o
  -5  17  10     5739.68     5968.06   1561.47 o
  -3  17  10   119051.22   109717.39   5996.53 o
  -1  17  10       40.50      -85.34    946.52 o
   1  17  10   120395.14   125396.52   7205.90 o
   3  17  10    32055.22    33722.21   2192.24 o
   5  17  10    14729.92    12818.67   1687.33 o
   7  17  10   111755.94   115734.27   5668.29 o
  -8  18  10    35731.01    32762.35   3054.98 o
  -6  18  10   262205.28   251916.45  21599.64 o
  -4  18  10     5502.67     6486.74   1656.67 o
  -2  18  10   334198.09   325936.66  29626.97 o
   0  18  10    20247.86    23429.79   3119.03 o
   2  18  10    82651.52    81586.29   5247.13 o
   4  18  10   219219.95   210775.66  10020.74 o
   6  18  10    33405.21    35408.39   2751.01 o
  -7  19  10    27970.29    28596.73   2997.60 o
  -5  19  10    23029.42    28996.47   2952.06 o
  -3  19  10     7709.91     8242.99   1850.58 o
  -1  19  10    43510.92    42121.83   3370.33 o
   1  19  10    10400.02    11183.58   1501.05 o
   3  19  10      121.11      330.21    783.42 o
   5  19  10      309.91     2626.06   1151.55 o
  -4  20  10     8574.61    10580.38   2087.90 o
  -2  20  10    23430.43    18393.35   2460.89 o
   0  20  10     2201.75     1971.72   1053.91 o
   2  20  10     1377.92     3004.20   1076.32 o
 -17   1  11     1081.24     -365.78   1951.19 o
 -15   1  11     2379.96     3986.78   1805.87 o
 -13   1  11    12245.64    11233.67   4371.90 o
 -11   1  11   120697.93   111140.40   6512.01 o
  -9   1  11   395111.19   358208.91  17620.75 o
  -7   1  11       78.11     1572.27    524.89 o
  -5   1  11   210515.44   244346.63   8118.12 o
  -3   1  11    37842.59    39836.77   1729.79 o
  -1   1  11    27506.46    32305.52   1466.20 o
   1   1  11    86372.67    99168.24   4451.37 o
   3   1  11   744801.50   745021.06  21683.08 o
   5   1  11   252304.97   250827.55   7723.50 o
   7   1  11   187006.00   171139.42   5537.08 o
   9   1  11   705499.69   666511.38  19796.56 o
  11   1  11    95257.45    85082.41   3180.71 o
  13   1  11   204352.14   200217.42   6718.01 o
  15   1  11    25303.72    27965.78   4525.28 o
 -18   2  11     2198.98     2261.35   3022.23 o
 -16   2  11     6106.51     6650.90   2336.80 o
 -14   2  11     8676.65     7746.82   2267.94 o
 -12   2  11   323602.28   299067.97  15366.01 o
 -10   2  11    60972.54    51209.55   4979.87 o
  -8   2  11    52138.84    43825.13   2148.65 o
  -6   2  11   770657.81   770722.94  22391.50 o
  -4   2  11    55532.37    59204.27   2450.91 o
  -2   2  11    95442.10    98956.38   3913.35 o
   0   2  11    38798.46    44577.30   1854.85 o
   2   2  11        2.36      234.37    495.21 o
   4   2  11    22443.18    22791.34   1381.93 o
   6   2  11   225587.80   203798.00   7897.82 o
   8   2  11     2492.18     3365.26    506.59 o
  10   2  11   135336.59   129599.45   4495.85 o
  12   2  11    40729.22    40942.07   2512.25 o
  14   2  11     8185.00    10056.64   2507.84 o
 -17   3  11     4781.39     5635.76   2548.47 o
 -15   3  11    20420.80    17303.06   2864.82 o
 -13   3  11    64085.71    53445.19   4207.94 o
 -11   3  11   186401.06   162179.42   8917.38 o
  -9   3  11    44110.28    35778.46   1946.75 o
  -7   3  11   176254.27   162965.53   6240.18 o
  -5   3  11   437486.66   451604.44  14724.14 o
  -3   3  11    93981.71   101876.11   4013.23 o
  -1   3  11    14939.21    12435.92   2116.55 o
   1   3  11    98346.22    95776.15   3127.25 o
   3   3  11    43887.03    43671.43   1479.06 o
   5   3  11   124143.88   122547.97   4310.51 o
   7   3  11    28997.39    26108.98   1271.40 o
   9   3  11    23049.66    20306.36   1841.49 o
  11   3  11     7836.27     7480.95    736.45 o
  13   3  11       95.66     1489.28    506.19 o
  15   3  11      413.35      776.02    793.08 o
 -18   4  11    30440.51    32707.58   4594.56 o
 -16   4  11    12165.98     8937.38   2618.65 o
 -14   4  11    37873.57    31148.65   3343.33 o
 -12   4  11   391782.88   342084.50  17349.64 o
 -10   4  11     2002.42     3170.75   1293.21 o
  -8   4  11      124.45     1039.88    927.72 o
  -6   4  11   876634.56   892742.31  25891.72 o
  -4   4  11     2416.98     4072.97    988.55 o
  -2   4  11    17732.57    16741.03    938.95 o
   0   4  11   110903.19   114826.50   5994.47 o
   2   4  11    90304.20    88315.75   2653.43 o
   4   4  11   103187.53   105875.00   3494.54 o
   6   4  11    20739.00    18470.72    986.35 o
   8   4  11    54366.51    50889.59   2066.25 o
  10   4  11     6651.71     6543.75    684.96 o
  12   4  11      180.64     1091.84    477.79 o
  14   4  11      663.45     1789.89   1018.87 o
 -17   5  11    11644.81    10689.85   4389.56 o
 -15   5  11   102927.10    89061.76   6402.19 o
 -13   5  11   220019.56   192289.23  10649.35 o
 -11   5  11   322829.94   302002.16  15351.66 o
  -9   5  11   387681.44   345251.03  12741.68 o
  -7   5  11   546659.94   544358.19  19446.41 o
  -5   5  11   486382.66   475935.06  15518.96 o
  -3   5  11   220994.58   217659.53   7278.14 o
  -1   5  11    41626.41    40692.08   3515.45 o
   1   5  11    22641.08    26819.51   1112.25 o
   3   5  11    37625.55    42448.71   1475.83 o
   5   5  11    29761.12    26763.68   1491.45 o
   7   5  11   183397.16   176351.86   5696.83 o
   9   5  11       24.80     2150.01    475.36 o
  11   5  11     2806.82     3172.70    572.27 o
  13   5  11    49208.72    50026.79   3314.85 o
 -16   6  11     9477.40    11678.32   2847.60 o
 -14   6  11    51483.15    48088.32   4292.98 o
 -12   6  11      741.98     6544.18   3355.23 o
 -10   6  11   241402.19   218276.75   8385.87 o
  -8   6  11    47077.79    45564.75   2327.48 o
  -6   6  11     2522.00     3526.41   1044.05 o
  -4   6  11   112294.55   118104.82   4135.20 o
  -2   6  11     1377.72     5373.83   1273.98 o
   0   6  11      404.07     1400.92    309.01 o
   2   6  11    88183.41    80562.77   2481.88 o
   4   6  11   435396.41   408207.28  12094.03 o
   6   6  11    57245.93    51899.66   2032.82 o
   8   6  11    18211.93    16261.62   1680.07 o
  10   6  11   470149.63   475630.59  16009.04 o
  12   6  11    40945.34    40240.33   2475.32 o
  14   6  11    46732.59    42646.85   3092.65 o
 -17   7  11    10458.07     8741.77   2994.79 o
 -15   7  11     2826.05     5093.20   2027.73 o
 -13   7  11    25620.50    23401.92   2858.34 o
 -11   7  11    16388.54    17649.07   1572.76 o
  -9   7  11     1155.00     1801.04    700.18 o
  -7   7  11      778.60     1256.93    539.45 o
  -5   7  11     1939.84     2430.69    379.80 o
  -3   7  11       56.99      459.84    253.09 o
  -1   7  11    12654.74    14241.94    968.25 o
   1   7  11    15252.28    13853.67    803.48 o
   3   7  11     4901.67     5440.71    515.97 o
   5   7  11     2703.59     2345.43    554.93 o
   7   7  11      204.23      845.54    675.97 o
   9   7  11      189.68     3046.44   1037.25 o
  11   7  11    10659.31     9548.47    968.64 o
  13   7  11     2600.24     2450.26   1069.04 o
 -16   8  11     2687.35      493.44   1960.57 o
 -14   8  11     4062.96     2753.36   1731.97 o
 -12   8  11   108548.84    83693.18   5488.98 o
 -10   8  11   196555.80   185071.98   7367.65 o
  -8   8  11   128180.45   115072.75   4838.17 o
  -6   8  11   151167.88   164120.50   6346.33 o
  -4   8  11   203160.41   204085.72   6193.89 o
  -2   8  11   141473.69   150936.67   4689.86 o
   0   8  11   121081.63   115647.88   3772.52 o
   2   8  11    24429.53    23898.99   1442.66 o
   4   8  11   625449.00   638772.63  23372.24 o
   6   8  11   105562.02   102281.62   4275.26 o
   8   8  11   147380.64   137297.50   5137.79 o
  10   8  11   621310.56   610605.31  27039.00 o
  12   8  11   122972.62   112888.19  20931.12 o
  14   8  11       85.22     -672.24    895.78 o
 -15   9  11    11794.75    13282.71   2743.99 o
 -13   9  11    26741.00    23243.77   3042.42 o
 -11   9  11    21723.60    18984.13   1715.29 o
  -9   9  11   201080.08   187464.45   7382.83 o
  -7   9  11    54182.50    51274.49   2220.54 o
  -5   9  11   118961.23   120936.99   4773.64 o
  -3   9  11     2482.61     2792.04    439.86 o
  -1   9  11    28014.90    26129.43   1608.78 o
   1   9  11     1652.24     1534.47    411.24 o
   3   9  11    78254.13    69971.97   3976.25 o
   5   9  11    94985.09    96169.24   3755.33 o
   7   9  11   184228.05   165244.64   6042.05 o
   9   9  11   229828.28   234532.00   9665.71 o
  11   9  11     5421.72     5926.67    953.35 o
  13   9  11    41681.13    43465.88   4674.62 o
 -16  10  11    10781.70     8919.87   1684.75 o
 -14  10  11     6915.05     6285.34   1357.09 o
 -12  10  11    81176.28    81091.11   3443.68 o
 -10  10  11     7647.25     6066.42    908.88 o
  -8  10  11    18670.78    17482.76   1870.94 o
  -6  10  11   279555.41   262993.56   8611.80 o
  -4  10  11   207354.28   208669.08   7187.00 o
  -2  10  11   175602.52   174241.14   7096.36 o
   0  10  11      205.68     1251.05    472.63 o
   2  10  11    16461.95    14474.27    976.44 o
   4  10  11   204864.83   199957.42   9334.38 o
   6  10  11   101163.72    93947.76   3902.14 o
   8  10  11       15.53      904.89    531.80 o
  10  10  11     3636.89     4227.14    778.49 o
  12  10  11       61.74     1198.52    953.78 o
 -15  11  11    62903.05    59917.99   4418.38 o
 -13  11  11    99436.13    97239.38   6473.41 o
 -11  11  11   232240.17   219674.20   7589.89 o
  -9  11  11    55614.12    50386.21   2644.23 o
  -7  11  11   424364.78   398274.28  14407.31 o
  -5  11  11   224418.70   221718.08   9909.06 o
  -3  11  11    70638.03    72356.70   3071.70 o
  -1  11  11   182048.84   173328.14   6180.16 o
   1  11  11     6446.72     5946.84    964.42 o
   3  11  11   173602.14   171199.22   5551.51 o
   5  11  11     1610.62     2338.14    593.25 o
   7  11  11    49766.69    49337.68   2933.09 o
   9  11  11    79251.13    73402.88   4552.02 o
  11  11  11    12625.46    10841.77   1705.75 o
 -14  12  11    10132.83     8562.16   2179.64 o
 -12  12  11   743390.81   728459.00  46890.04 o
 -10  12  11    16205.19    17150.85   1545.72 o
  -8  12  11    22350.30    21248.82   1654.48 o
  -6  12  11  1083414.88  1097792.88  38091.95 o
  -4  12  11    27678.65    23578.03   2072.42 o
  -2  12  11    70414.73    61185.11   2726.44 o
   0  12  11   235974.56   220935.06   7800.64 o
   2  12  11    26289.48    28616.70   3402.38 o
   4  12  11    13725.36    14532.75   1619.30 o
   6  12  11    43313.39    45409.60   3436.96 o
   8  12  11   102279.01    94529.11   8624.92 o
  10  12  11     9509.58    11177.59   2088.82 o
  12  12  11      553.02     2515.33   1229.90 o
 -13  13  11    74955.93    74751.33   4399.07 o
 -11  13  11    37946.46    34772.63   2673.76 o
  -9  13  11   156981.52   138401.05   7548.01 o
  -7  13  11    27593.87    26568.62   2554.27 o
  -5  13  11      492.73     2224.83   1037.30 o
  -3  13  11    29132.57    25033.02   1596.47 o
  -1  13  11     6454.20     8549.40   1368.24 o
   1  13  11     8823.21     9007.95    953.31 o
   3  13  11   199030.28   204331.66   6626.65 o
   5  13  11    67421.17    67090.77   6528.57 o
   7  13  11    13382.19    13292.32   1359.89 o
   9  13  11   117497.75   116811.34   8640.63 o
  11  13  11    59853.70    56926.43   4037.96 o
 -12  14  11     2369.08     1716.77   1162.26 o
 -10  14  11    18203.21    16116.98   1949.72 o
  -8  14  11    13000.42    10808.77   1630.24 o
  -6  14  11     8773.21     9721.58   1632.50 o
  -4  14  11     3240.37     6636.08   1665.00 o
  -2  14  11    14781.19    14129.55   1568.06 o
   0  14  11      300.87      912.10    995.12 o
   2  14  11    41857.88    42608.54   2037.34 o
   4  14  11      109.91     1537.37    724.79 o
   6  14  11      224.38      713.46    619.86 o
   8  14  11     1327.69     1859.58    765.19 o
  10  14  11     4629.47     6578.92   1751.24 o
 -11  15  11   104719.38    91286.23  10560.16 o
  -9  15  11    72746.06    70908.75   5870.40 o
  -7  15  11    82926.05    80897.73   4663.71 o
  -5  15  11   236088.28   223186.84  10354.17 o
  -3  15  11     4493.30     8446.08   2293.16 o
  -1  15  11     2021.59     2497.98    798.75 o
   1  15  11    84790.84    84291.70   5924.94 o
   3  15  11   465947.41   468732.19  14807.77 o
   5  15  11   107580.34   118051.81   7390.58 o
   7  15  11    88940.55    85285.13   3857.37 o
   9  15  11   592760.75   628565.00  45005.56 o
 -10  16  11    15667.89    17768.87   4303.78 o
  -8  16  11    31679.05    32027.55   4268.46 o
  -6  16  11     3259.99     5766.58   1523.36 o
  -4  16  11       67.47     1245.66   1187.78 o
  -2  16  11    21314.84    19920.68   2621.12 o
   0  16  11    54470.56    53708.77   3100.27 o
   2  16  11    32531.32    30266.50   2077.29 o
   4  16  11    43650.39    47204.18   3148.37 o
   6  16  11   177003.42   178561.75   7426.18 o
   8  16  11    31995.58    32933.15   3014.80 o
  -9  17  11      121.54       28.80   1174.60 o
  -7  17  11     4134.52     4709.29   1564.20 o
  -5  17  11   205749.69   197108.28   9732.71 o
  -3  17  11     6992.37     7648.63   1691.05 o
  -1  17  11   166048.81   164277.27   7353.72 o
   1  17  11    91079.84    89723.66   4042.47 o
   3  17  11       31.90    -1054.33   1167.78 o
   5  17  11   269094.16   263854.81  11065.77 o
   7  17  11      896.37     2349.26   1024.23 o
  -8  18  11    19450.33    18481.08   2425.59 o
  -6  18  11   355317.09   331304.78  17893.74 o
  -4  18  11    97455.71    93402.45   5433.47 o
  -2  18  11     6830.97     5607.57   2267.94 o
   0  18  11    80664.04    83151.63   3917.83 o
   2  18  11   208841.67   206770.69   7809.73 o
   4  18  11     4017.90     1921.81   1058.58 o
   6  18  11    11528.90    10317.73   1631.56 o
  -7  19  11   416118.72   393357.84  39586.73 o
  -5  19  11   336640.41   324853.09  32490.29 o
  -3  19  11   171467.42   158601.55  13531.93 o
  -1  19  11    76072.63    69493.34   4580.51 o
   1  19  11    37861.83    34676.52   2395.85 o
   3  19  11   168297.91   157636.36   7356.47 o
  -2  20  11    15829.70    15730.95   4810.85 o
   0  20  11    14056.93    13601.67   2230.25 o
 -18   0  12   116136.39   100505.68  10751.89 o
 -16   0  12   384624.94   333202.56  25212.19 o
 -14   0  12     2070.70     1584.28   1987.91 o
 -12   0  12   208781.91   191097.00  14742.85 o
 -10   0  12   110708.12    97776.08   8188.79 o
  -8   0  12   309306.91   325296.31  22739.91 o
  -6   0  12   513404.75   552702.69  22910.71 o
  -4   0  12   529272.75   586999.56  30646.16 o
  -2   0  12   509900.78   508164.13  26589.61 o
   0   0  12   160613.52   196517.00   8594.21 o
   2   0  12    73774.77    85469.17   4154.94 o
   4   0  12   233028.73   244807.03  10699.45 o
   6   0  12   217396.83   191597.19   8629.35 o
   8   0  12   308681.78   290669.72  13259.48 o
  10   0  12   788452.81   753290.00  33537.20 o
  12   0  12   212442.44   214522.94  10096.73 o
  14   0  12   114972.40   108890.26   9298.79 o
 -17   1  12    14815.77    12491.94   2928.72 o
 -15   1  12     1551.88      817.78   1378.59 o
 -13   1  12   245477.92   213615.27  11643.08 o
 -11   1  12    24353.41    24238.21   2507.96 o
  -9   1  12   133359.42   127038.24   7055.90 o
  -7   1  12    70514.02    76767.52   2604.77 o
  -5   1  12     5683.98     7473.57    539.07 o
  -3   1  12   245069.95   259436.53   9755.75 o
  -1   1  12   247753.42   272011.16  14480.49 o
   1   1  12       10.91     1157.36    356.28 o
   3   1  12    12235.25    11697.51   1729.49 o
   5   1  12   147962.16   137798.70   4526.63 o
   7   1  12    12977.80    11967.85   1058.15 o
   9   1  12   193129.02   169897.50   5635.61 o
  11   1  12     8970.44     8734.61    821.27 o
  13   1  12    27877.29    26392.41   2459.18 o
 -18   2  12    12748.91    11796.54   3271.85 o
 -16   2  12     9781.15    11151.30   2594.83 o
 -14   2  12   207742.45   176296.02  12823.06 o
 -12   2  12    83113.20    74332.51   4970.34 o
 -10   2  12     5729.63     6461.88   1385.27 o
  -8   2  12   157993.30   156760.17   6104.36 o
  -6   2  12    25115.23    27425.20   2610.78 o
  -4   2  12   141461.98   136526.31   5300.77 o
  -2   2  12    38867.66    42336.21   3859.78 o
   0   2  12    55171.75    59891.72   2290.83 o
   2   2  12    23560.01    25396.71   1127.65 o
   4   2  12   362528.00   363620.47  10891.21 o
   6   2  12   107485.37    94406.55   3298.80 o
   8   2  12     2060.71     1988.17    599.57 o
  10   2  12   128354.56   113517.94   5100.86 o
  12   2  12     4543.85     3268.34    578.29 o
  14   2  12    50061.26    41650.89   2062.89 o
 -17   3  12     4807.97     4528.42   2308.18 o
 -15   3  12    39079.81    37629.86   3867.37 o
 -13   3  12   335889.13   281438.13  14732.60 o
 -11   3  12   216565.80   191656.08  10274.86 o
  -9   3  12    75465.79    65073.77   2995.70 o
  -7   3  12  1658550.13  1679274.75  58433.50 o
  -5   3  12   751098.44   785004.94  25411.27 o
  -3   3  12   441940.13   457862.47  17005.02 o
  -1   3  12  1312695.50  1328413.75  48666.72 o
   1   3  12   479404.38   490723.66  14450.84 o
   3   3  12   299692.53   292743.56   8824.54 o
   5   3  12   117244.20   111023.06   3741.45 o
   7   3  12     9898.75    14222.75   1233.13 o
   9   3  12    98594.54    90561.72   3315.26 o
  11   3  12      158.00      579.60    368.06 o
  13   3  12   127002.83   137880.77   4947.89 o
 -16   4  12    12191.51    12333.93   2731.10 o
 -14   4  12     5633.83     6792.95   1936.67 o
 -12   4  12   384783.59   352278.13  17802.74 o
 -10   4  12    42714.56    40731.80   4268.46 o
  -8   4  12   152802.09   140345.70   5580.35 o
  -6   4  12  3380418.00  3224083.00  92782.95 o
  -4   4  12    23569.61    20144.50    973.86 o
  -2   4  12    18856.76    25851.00   3804.28 o
   0   4  12  2451073.25  2367803.75  75165.16 o
   2   4  12    15191.28    13923.24    696.08 o
   4   4  12    93024.45    87764.24   2999.26 o
   6   4  12    93081.38    89964.34   3167.21 o
   8   4  12    88070.96    85229.06   3116.32 o
  10   4  12    23833.68    22666.58   1273.33 o
  12   4  12    19332.67    18913.17   1229.06 o
  14   4  12   158508.53   152881.69   8738.22 o
 -17   5  12     1971.17     1730.43   2236.87 o
 -15   5  12   187329.75   168715.73  10035.82 o
 -13   5  12   264741.00   232395.30  12506.43 o
 -11   5  12    18172.56    15772.02   2094.81 o
  -9   5  12     5968.73     7177.01    976.94 o
  -7   5  12   182248.73   181097.34   6984.24 o
  -5   5  12    26715.63    28188.14   1253.02 o
  -3   5  12     7126.55     5805.20    562.49 o
  -1   5  12   102454.75   107054.43   3890.45 o
   1   5  12    20764.28    22093.27   1008.72 o
   3   5  12    25582.63    22127.29    958.88 o
   5   5  12    60561.98    55037.65   2098.78 o
   7   5  12     6597.73     6659.05    929.25 o
   9   5  12    28708.23    26885.63   1687.11 o
  11   5  12    45159.34    41845.87   3287.32 o
  13   5  12    13835.59    15130.12   1209.74 o
 -16   6  12    26338.80    22113.57   3325.41 o
 -14   6  12   214826.91   193518.38  10942.08 o
 -12   6  12    26033.53    23949.57   3279.55 o
 -10   6  12     4036.06     3743.15    834.52 o
  -8   6  12   232440.58   217786.58   8314.82 o
  -6   6  12     1541.26     2820.91    683.14 o
  -4   6  12    36778.97    32685.54   1428.83 o
  -2   6  12   223748.66   229813.69   8816.01 o
   0   6  12     4116.44     3915.67    579.57 o
   2   6  12     4981.64     4985.98    464.92 o
   4   6  12     4718.73     6212.48    986.05 o
   6   6  12    73765.96    70167.22   2595.33 o
   8   6  12    10563.70    10017.08    822.53 o
  10   6  12    40965.04    44396.93   2154.14 o
  12   6  12    55125.30    52229.63   2645.09 o
  14   6  12    26171.85    28007.14   2414.27 o
 -17   7  12    29708.53    31577.95   4156.28 o
 -15   7  12   220298.63   190952.08  11127.49 o
 -13   7  12   157271.08   141562.53  13309.94 o
 -11   7  12   133841.11   121962.77   5201.11 o
  -9   7  12    30707.15    29069.75   1910.11 o
  -7   7  12   334615.25   344451.56  12649.15 o
  -5   7  12   437094.03   456790.94  15000.39 o
  -3   7  12   551016.25   544597.88  17772.02 o
  -1   7  12   374995.91   405909.34  12038.21 o
   1   7  12   126358.04   129588.35   4162.77 o
   3   7  12   106164.34   106505.61   3197.50 o
   5   7  12    61896.53    58277.52   2445.77 o
   7   7  12    15808.07    16030.71   1832.30 o
   9   7  12  1193049.50  1130775.13  36929.19 o
  11   7  12    32619.90    32102.00   4403.06 o
  13   7  12    85744.98    86967.73  12303.37 o
 -16   8  12    33315.64    29977.25   3892.07 o
 -14   8  12    16427.61    13720.74   2486.64 o
 -12   8  12   161329.28   143472.56   8303.78 o
 -10   8  12     6729.72     6369.41   1092.78 o
  -8   8  12    52409.68    53319.50   3447.34 o
  -6   8  12    48252.13    56283.63   3122.51 o
  -4   8  12    71188.53    68986.37   2383.96 o
  -2   8  12   276991.44   293174.09   8755.82 o
   0   8  12    74243.56    77419.92   2701.88 o
   2   8  12    23434.37    21696.75   1998.68 o
   4   8  12    56972.41    52665.87   2281.59 o
   6   8  12   202899.05   193914.27   6906.49 o
   8   8  12   156932.09   147045.83   5478.55 o
  10   8  12    68494.16    67148.61   6069.46 o
  12   8  12    92119.09    87640.00  16755.99 o
 -15   9  12    81435.77    70940.02   5548.99 o
 -13   9  12    99389.63    84586.69  12840.71 o
 -11   9  12     3409.39     3038.48    987.50 o
  -9   9  12     2693.83     2802.10    822.45 o
  -7   9  12    66734.59    67099.70   2727.45 o
  -5   9  12    40560.45    40740.46   2071.93 o
  -3   9  12      413.50      962.95    386.59 o
  -1   9  12   234926.67   230576.47   9833.03 o
   1   9  12    27822.89    25613.31   1709.20 o
   3   9  12    13936.74    13297.90    902.29 o
   5   9  12   200322.27   195880.05   8645.67 o
   7   9  12    17974.55    15550.11   1675.63 o
   9   9  12    33993.21    33200.77   2896.58 o
  11   9  12    99065.23    98892.04   9241.70 o
  13   9  12    21792.00    20236.52   6644.88 o
 -14  10  12     1266.52      376.70    918.22 o
 -12  10  12   308016.66   290254.16   9729.38 o
 -10  10  12    11388.85    11104.47   1200.16 o
  -8  10  12   125370.27   114796.41   4226.68 o
  -6  10  12  1544776.00  1557169.88  62521.49 o
  -4  10  12      622.33     2463.43    529.39 o
  -2  10  12    73238.02    76117.15   3021.47 o
   0  10  12  1212291.38  1167680.38  37431.07 o
   2  10  12    50863.13    49429.89   2216.79 o
   4  10  12    13171.21    12643.40   1041.56 o
   6  10  12     9226.35    11142.21   1720.38 o
   8  10  12    99820.14    95530.59   7840.52 o
  10  10  12      167.65     1027.81    626.38 o
  12  10  12    13514.94    15137.41   1977.64 o
 -15  11  12    35609.00    27840.36   2923.10 o
 -13  11  12   196183.53   183212.83   8165.47 o
 -11  11  12    92685.58    89272.88   3647.16 o
  -9  11  12    73047.85    64513.37   3601.46 o
  -7  11  12  1218998.00  1219448.13  42020.28 o
  -5  11  12   641043.00   634893.44  26252.77 o
  -3  11  12    78011.73    75486.76   3069.51 o
  -1  11  12   814367.50   799144.44  25880.93 o
   1  11  12   607041.75   567045.25  18548.02 o
   3  11  12   268583.66   250191.70   9596.88 o
   5  11  12     2813.28     5827.30   1794.49 o
   7  11  12      815.66      536.98    556.35 o
   9  11  12   124313.98   113025.28   8636.60 o
  11  11  12     9541.84    13025.63   1911.42 o
 -14  12  12   259637.13   245366.05  17285.76 o
 -12  12  12     3165.68     3008.50   1470.75 o
 -10  12  12    36857.55    35089.43   3283.04 o
  -8  12  12   128514.27   123848.23   5182.39 o
  -6  12  12    12379.18    12060.97   1315.79 o
  -4  12  12    55934.12    53716.58   3269.92 o
  -2  12  12    29646.06    30414.44   1796.84 o
   0  12  12    47710.82    43374.43   2937.73 o
   2  12  12    30333.55    28844.53   1730.21 o
   4  12  12     6191.43     5681.36    876.51 o
   6  12  12    11506.33    10863.46   1132.56 o
   8  12  12    60694.66    55718.86   4088.14 o
  10  12  12    22752.78    20406.30   3323.28 o
 -13  13  12   152352.59   123704.73   9702.43 o
 -11  13  12    29233.78    26985.64   3943.03 o
  -9  13  12   139052.38   130538.48   6439.10 o
  -7  13  12    41253.10    43031.40   2480.58 o
  -5  13  12    56359.32    48207.23   3148.62 o
  -3  13  12   130709.73   119351.15   6040.22 o
  -1  13  12     3271.93     3169.43   1665.90 o
   1  13  12      471.58     1398.95    527.07 o
   3  13  12    33969.59    33987.05   1751.84 o
   5  13  12      437.46      460.25    612.10 o
   7  13  12    33265.16    33647.34   2543.96 o
   9  13  12     5209.64    10613.29   2211.40 o
 -12  14  12   198480.42   182467.53  17152.06 o
 -10  14  12    64535.61    58367.92   3859.78 o
  -8  14  12   130095.45   115636.93   5949.36 o
  -6  14  12   259139.42   240372.84  11629.80 o
  -4  14  12   308606.63   295128.50  13107.61 o
  -2  14  12   195205.17   183520.00   6730.44 o
   0  14  12   130396.44   125005.38   4894.07 o
   2  14  12     1593.79     1803.79    902.29 o
   4  14  12    35938.30    33991.82   4524.89 o
   6  14  12    97751.68    98777.48   7814.98 o
   8  14  12   158603.34   157111.84   6419.71 o
  10  14  12   479517.31   498442.28  69725.82 o
 -11  15  12   138525.88   124107.96  14250.92 o
  -9  15  12    11405.95    10490.96   1742.48 o
  -7  15  12    29760.46    22791.32   2306.69 o
  -5  15  12    53182.99    48071.12   3399.99 o
  -3  15  12    30998.24    33158.77   2808.83 o
  -1  15  12   170565.77   159817.45   6083.73 o
   1  15  12        2.14     1267.68    742.09 o
   3  15  12    18086.90    17059.49   1659.18 o
   5  15  12   155355.67   165495.16  12898.09 o
   7  15  12      100.32      240.54    664.09 o
   9  15  12   190836.31   181056.55  11422.93 o
 -10  16  12     3268.47     2715.81   1364.22 o
  -8  16  12     7460.38     5448.54   1526.53 o
  -6  16  12       39.57      295.35   1569.14 o
  -4  16  12    23976.48    24936.78   3077.73 o
  -2  16  12    25627.04    29565.31   2720.01 o
   0  16  12     2654.27     2697.57    842.00 o
   2  16  12    74578.91    73142.48   3414.38 o
   4  16  12   302288.06   290577.34  11967.54 o
   6  16  12    44933.98    48225.75   2656.28 o
   8  16  12     4027.40     4599.65   1112.76 o
  -9  17  12     1046.03     2883.07   1422.27 o
  -7  17  12   377583.16   355393.88  23468.98 o
  -5  17  12   194200.16   177893.09   8815.27 o
  -3  17  12    60026.66    59976.81   4329.01 o
  -1  17  12   323616.91   310928.44  14057.69 o
   1  17  12    50550.04    49502.82   2724.25 o
   3  17  12    18210.72    15802.49   2459.66 o
   5  17  12    60400.42    51428.88   4177.65 o
  -8  18  12    80322.48    75783.26   4820.49 o
  -6  18  12   953681.94   896037.50  49637.29 o
  -4  18  12      297.04     3193.78   1471.45 o
  -2  18  12      701.12      337.02   1304.72 o
   0  18  12   651470.81   647085.88  22940.23 o
   2  18  12     2979.67     4163.64   1051.21 o
   4  18  12    67765.88    68919.67   3958.20 o
  -5  19  12     2272.21     4673.81   1697.63 o
  -3  19  12     1421.27     1924.10   1481.77 o
  -1  19  12      822.78     3296.40   1566.62 o
   1  19  12    45439.03    46879.74   2809.49 o
 -17   1  13    89323.64    84549.10   6530.03 o
 -15   1  13   351803.38   312241.69  16618.22 o
 -13   1  13    46349.05    41521.32   3565.99 o
 -11   1  13      284.40      681.41   1051.97 o
  -9   1  13    99732.99    98256.76   5766.72 o
  -7   1  13    57243.17    61394.43   2181.24 o
  -5   1  13   188488.38   205046.95   6910.24 o
  -3   1  13   146494.75   149799.55   7028.34 o
  -1   1  13     9873.52    13717.71    845.54 o
   1   1  13   104706.70   105235.36   3462.83 o
   3   1  13    89763.60    74551.49   2627.29 o
   5   1  13    16502.73    19227.22   1024.46 o
   7   1  13      610.55      714.57    486.47 o
   9   1  13   214089.81   192934.55   6349.57 o
  11   1  13     2773.90     2864.88    564.86 o
  13   1  13     6210.19     7486.28   1164.86 o
 -16   2  13    93814.80    92828.23   6692.83 o
 -14   2  13    65666.09    61553.18   4671.11 o
 -12   2  13    23020.87    17990.88   2321.41 o
 -10   2  13    16322.22    11572.15   1742.68 o
  -8   2  13      217.83     2449.94   1238.67 o
  -6   2  13   361621.41   383105.78  11407.74 o
  -4   2  13   120830.95   116132.27   4580.09 o
  -2   2  13    10937.28    15832.67   1347.14 o
   0   2  13   795003.06   802418.06  25793.37 o
   2   2  13    70089.29    65419.10   2339.92 o
   4   2  13    72589.66    60020.79   2230.34 o
   6   2  13   134072.91   117687.02   4014.82 o
   8   2  13     5821.56     5622.25    688.20 o
  10   2  13     6453.52     5871.42    675.18 o
  12   2  13    54781.41    51290.64   2497.17 o
  14   2  13      870.67     1438.69    592.85 o
 -17   3  13      875.41       63.48   1856.51 o
 -15   3  13    63861.55    51955.31   4547.28 o
 -13   3  13    29718.11    24370.85   2825.27 o
 -11   3  13       98.72     1318.81   1024.87 o
  -9   3  13    19681.22    17641.76   1334.99 o
  -7   3  13    67646.72    70308.13   3104.37 o
  -5   3  13   248798.66   277838.94   9246.25 o
  -3   3  13   110310.69   116822.05   4625.95 o
  -1   3  13   241219.02   238107.00   9058.14 o
   1   3  13   191733.84   193479.55   6017.33 o
   3   3  13   152271.41   146753.78   4703.71 o
   5   3  13     8541.29     8174.91    894.65 o
   7   3  13    59731.61    52261.65   2115.01 o
   9   3  13   108019.32    96837.30   4774.41 o
  11   3  13    31469.10    30281.71   2066.77 o
  13   3  13     9418.28     9817.83   1019.55 o
 -16   4  13     8386.10     8179.78   2322.37 o
 -14   4  13   137889.86   119470.29   7481.43 o
 -12   4  13    12168.12    11971.61   1993.28 o
 -10   4  13    10278.79     9606.94   1626.18 o
  -8   4  13     4564.34     4123.50    727.79 o
  -6   4  13   470043.16   497339.34  16233.80 o
  -4   4  13     7677.30     8390.11    688.68 o
  -2   4  13    50656.30    55980.30   4717.51 o
   0   4  13   848805.44   859280.25  27602.25 o
   2   4  13    14930.29    15368.67    768.95 o
   4   4  13     2427.39     2209.84    406.04 o
   6   4  13   133320.34   125209.11   4218.25 o
   8   4  13    82234.73    73726.31   2797.27 o
  10   4  13    13108.45    12236.43    948.66 o
  12   4  13     5208.54     5289.73    734.85 o
  14   4  13    50329.75    51683.41   7278.08 o
 -17   5  13    12621.39    12465.20   2953.26 o
 -15   5  13     5301.68     4678.03   1888.88 o
 -13   5  13    69390.59    57915.91   4413.15 o
 -11   5  13    10679.94    10057.88   1789.12 o
  -9   5  13   107142.52   100593.00   4346.18 o
  -7   5  13   194380.92   195445.98   7471.98 o
  -5   5  13    70114.73    74167.77   2766.48 o
  -3   5  13   396165.25   407175.63  15245.61 o
  -1   5  13   725167.00   731297.25  27042.86 o
   1   5  13   323004.75   323150.75   9619.34 o
   3   5  13   390936.69   375095.19  11249.44 o
   5   5  13   265130.38   247968.41  11581.05 o
   7   5  13    21084.23    19966.00   1143.41 o
   9   5  13    50007.29    45456.35   2018.65 o
  11   5  13     2582.26     2769.19    629.49 o
  13   5  13    41400.41    40025.54   3554.64 o
 -16   6  13   353545.44   317850.56  17192.63 o
 -14   6  13   135034.77   110990.20   7182.22 o
 -12   6  13    48550.53    45560.46   5469.28 o
 -10   6  13    31920.14    27576.07   1857.08 o
  -8   6  13    27440.73    28436.08   1777.50 o
  -6   6  13    22105.82    21146.42   1707.89 o
  -4   6  13   358155.63   354424.81  11717.79 o
  -2   6  13     4792.52     7012.80    683.66 o
   0   6  13     2772.16     1377.65    405.24 o
   2   6  13   119338.49   114439.45   3427.40 o
   4   6  13     2106.94     1534.66    393.70 o
   6   6  13    13790.78    12502.20   1299.93 o
   8   6  13    66124.02    59167.46   2760.37 o
  10   6  13   102536.85    93325.55   5075.52 o
  12   6  13     9721.33    11962.01   1106.50 o
 -15   7  13    19770.66    16913.13   4697.33 o
 -13   7  13    13523.37    10902.97   2155.09 o
 -11   7  13    39849.91    34437.98   3096.16 o
  -9   7  13    30346.21    29312.66   1959.60 o
  -7   7  13    40317.84    35840.60   2193.56 o
  -5   7  13    39588.38    39694.32   2394.99 o
  -3   7  13     9064.09     9626.28    729.11 o
  -1   7  13     6894.29     8969.92    709.71 o
   1   7  13       39.22      440.50    321.16 o
   3   7  13      567.10      785.88    331.76 o
   5   7  13      208.60      449.20    387.25 o
   7   7  13     7791.35     8472.56    845.93 o
   9   7  13    11306.31    10481.91   1074.48 o
  11   7  13     3699.25     3826.18    764.15 o
  13   7  13     4335.95     5575.02   1286.73 o
 -16   8  13   520985.06   485879.53  24912.76 o
 -14   8  13    13464.48    10364.03   2449.57 o
 -12   8  13    49090.79    40110.34   4084.30 o
 -10   8  13   188674.88   174089.44   7020.56 o
  -8   8  13     2518.77     3671.74   1536.16 o
  -6   8  13    46555.55    47961.60   2815.53 o
  -4   8  13   163243.48   160205.28   4987.52 o
  -2   8  13   170540.03   168313.19   5215.35 o
   0   8  13   121404.81   131324.84   4269.52 o
   2   8  13   104054.80    96155.92   3275.58 o
   4   8  13    51784.41    47289.36   2125.12 o
   6   8  13    40124.45    37674.41   2196.49 o
   8   8  13    20185.73    19116.79   1332.05 o
  10   8  13   168534.11   155219.86   5868.48 o
  12   8  13    37670.63    32961.08   5597.94 o
 -15   9  13    26264.88    25003.46   3381.19 o
 -13   9  13   120986.73   115228.00   7211.44 o
 -11   9  13     7542.49     7593.36   1252.82 o
  -9   9  13     4279.30     4441.12    943.75 o
  -7   9  13     3879.03     4086.72    703.09 o
  -5   9  13     5964.35     6958.46    852.38 o
  -3   9  13    99470.65    93505.63   3505.33 o
  -1   9  13   134674.25   124771.36   4521.38 o
   1   9  13    98047.70    96710.03   3335.19 o
   3   9  13   213775.23   212477.66   7463.19 o
   5   9  13     3045.20     5483.92   1038.30 o
   7   9  13    13691.61    14443.37   1136.90 o
   9   9  13       25.35    16281.72   4278.55 o
  11   9  13    43659.07    42614.81   2260.36 o
 -14  10  13    83967.85    72418.66   5488.78 o
 -12  10  13    12713.90    12809.17   1569.48 o
 -10  10  13    13065.42    11234.69   1121.46 o
  -8  10  13     2469.71     3070.72    924.88 o
  -6  10  13    58269.95    56491.35   3265.08 o
  -4  10  13     3454.74     4120.19    925.77 o
  -2  10  13     1624.29     3082.69    585.05 o
   0  10  13   344022.47   346518.72  11596.13 o
   2  10  13    16222.60    13722.61   1232.20 o
   4  10  13    97261.42    94545.68   3742.98 o
   6  10  13    17851.32    16326.01   1384.52 o
   8  10  13     1642.28     1794.14    588.67 o
  10  10  13   214128.33   205658.05  10503.22 o
  12  10  13    29224.71    30022.71   4795.72 o
 -15  11  13    88130.45    81111.20   4599.05 o
 -13  11  13     4449.43     5486.37   1282.31 o
 -11  11  13    12337.74    12050.13   1332.28 o
  -9  11  13    95193.53    93084.06   4168.63 o
  -7  11  13   162916.78   153320.42   6183.62 o
  -5  11  13   281565.72   276247.34  12068.56 o
  -3  11  13    42116.58    39106.77   1908.69 o
  -1  11  13   318375.41   318619.00  10805.68 o
   1  11  13    92452.66    92439.98   5294.23 o
   3  11  13    70818.62    61473.25   2717.45 o
   5  11  13   325430.25   308879.25  10721.50 o
   7  11  13      948.20     2826.19    680.15 o
   9  11  13    72406.84    67763.34   3120.71 o
  11  11  13    44880.56    41321.37   6498.56 o
 -14  12  13    81495.03    64748.46   5983.92 o
 -12  12  13    11036.80    10305.91   1373.11 o
 -10  12  13    28602.24    26218.13   1918.10 o
  -8  12  13       95.00     1360.95    771.21 o
  -6  12  13   514003.81   492573.03  20706.28 o
  -4  12  13    72708.23    72668.34   4052.91 o
  -2  12  13    18668.01    19149.72   1630.94 o
   0  12  13  1136821.88  1100644.75  35465.75 o
   2  12  13    86385.18    82441.80   5339.21 o
   4  12  13     3129.82     3605.15    765.64 o
   6  12  13   321823.56   309797.56  16350.91 o
   8  12  13   112651.47   105544.48   7026.76 o
  10  12  13     8326.11     8218.46   1169.58 o
 -13  13  13     1063.10      610.50   1311.82 o
 -11  13  13    45736.15    41371.58   2935.68 o
  -9  13  13   127699.39   120345.05   5215.81 o
  -7  13  13   108259.49   102349.68   6283.31 o
  -5  13  13   138027.17   127020.22   6366.23 o
  -3  13  13    52932.49    49097.63   3219.83 o
  -1  13  13    44587.14    42465.23   3048.57 o
   1  13  13    27373.92    26274.11   1541.71 o
   3  13  13    45992.66    47302.27   2400.80 o
   5  13  13    19790.77    19053.85   1499.47 o
   7  13  13    30951.02    26052.77   1772.60 o
   9  13  13    93648.17    88400.18  11698.10 o
 -12  14  13    20705.45    17686.21   2100.06 o
 -10  14  13    26667.91    23838.66   2297.97 o
  -8  14  13   279446.84   263109.91  11889.65 o
  -6  14  13     5304.84     5840.63   1402.08 o
  -4  14  13    29503.00    25091.48   2355.49 o
  -2  14  13    95817.91    83270.01   3582.91 o
   0  14  13     1133.19     1213.99    849.83 o
   2  14  13      323.24      457.57    567.85 o
   4  14  13      877.61     1372.40    698.15 o
   6  14  13     2008.40     2268.15   1498.97 o
   8  14  13    70990.34    68652.51   3758.23 o
 -11  15  13    58550.51    40969.18   4611.56 o
  -9  15  13    17215.77    19032.96   2223.68 o
  -7  15  13   245651.39   228329.25  28055.32 o
  -5  15  13    52378.37    49094.87   3435.88 o
  -3  15  13    52458.40    49520.26   3450.81 o
  -1  15  13   178853.55   173832.19   6537.51 o
   1  15  13    90314.52    94095.45   6892.90 o
   3  15  13    21040.85    19322.42   1607.26 o
   5  15  13    11619.42     9907.37   1270.71 o
   7  15  13    34171.99    33585.30   2326.76 o
 -10  16  13    30104.74    31677.63   4215.49 o
  -8  16  13      896.79      262.09   1111.20 o
  -6  16  13      241.41      749.09   1255.62 o
  -4  16  13     2532.97     2647.27   1286.33 o
  -2  16  13    20238.14    17717.65   2198.51 o
   0  16  13     4210.63     8689.00   1838.71 o
   2  16  13     2743.44     5544.28   1072.06 o
   4  16  13    70646.45    67013.66   4587.99 o
   6  16  13     8527.23     6475.93   1137.28 o
  -9  17  13      961.03     -474.40   1347.14 o
  -7  17  13     7729.42     9478.82   2136.75 o
  -5  17  13    10901.76    10455.55   1957.80 o
  -3  17  13      826.62      213.23   1339.57 o
  -1  17  13    24608.97    24037.22   2538.66 o
   1  17  13   148073.55   145875.42   5826.70 o
   3  17  13    49991.64    46741.66   3027.90 o
   5  17  13    81930.61    75109.45   4141.71 o
  -6  18  13   298450.41   280335.91  21304.47 o
  -4  18  13      113.15     1779.86   1424.25 o
  -2  18  13    27643.66    26440.35   2796.32 o
   0  18  13   319473.47   303689.84  10897.00 o
   2  18  13    10137.29     9158.96   1386.66 o
  -3  19  13    98523.84    89055.95   6750.84 o
  -1  19  13   616379.56   579377.69  24894.57 o
 -16   0  14  1407280.88  1320928.13  89279.52 o
 -14   0  14     4175.05     1644.82   2124.14 o
 -12   0  14     1835.68     2502.55   1846.64 o
 -10   0  14  1703019.13  1704111.13 112523.98 o
  -8   0  14      913.99     2916.28   1453.09 o
  -6   0  14   361331.25   410670.94  17251.11 o
  -4   0  14    54581.02    68845.38   4081.78 o
  -2   0  14   260067.47   288207.06  15373.53 o
   0   0  14   442413.47   525615.13  28673.38 o
   2   0  14   400914.16   378177.81  26872.15 o
   4   0  14   310395.97   293341.34  12729.56 o
   6   0  14    52779.54    49858.56   2849.60 o
   8   0  14     7450.88     4543.07    866.16 o
  10   0  14    50706.20    50236.85   3102.79 o
  12   0  14   112701.85   101513.27   5425.07 o
 -17   1  14   236746.64   214487.28  14672.21 o
 -15   1  14    59823.52    48105.19   6021.76 o
 -13   1  14   167220.64   144780.17   8444.20 o
 -11   1  14   213397.92   199785.77  10738.51 o
  -9   1  14    48642.61    48203.10   3476.98 o
  -7   1  14   152920.97   163418.94   5138.39 o
  -5   1  14    37378.14    44241.15   2053.50 o
  -3   1  14    18818.18    21121.63   1137.49 o
  -1   1  14   109071.22   116118.40   4634.42 o
   1   1  14       34.75      568.71    475.86 o
   3   1  14   299921.25   286503.16   8761.76 o
   5   1  14    12206.64    13672.11   2122.51 o
   7   1  14     1097.65     1365.26    434.41 o
   9   1  14    70358.69    60577.63   2452.25 o
  11   1  14   175102.19   146241.20   6435.96 o
  13   1  14    11602.91     9635.23    962.80 o
 -16   2  14      456.92       57.72   1617.71 o
 -14   2  14    33029.71    30441.14   3451.10 o
 -12   2  14    16321.61    13025.74   2028.17 o
 -10   2  14    14047.22    11936.67   1780.11 o
  -8   2  14   178484.92   177448.55   8543.29 o
  -6   2  14    18005.79    19698.53    954.46 o
  -4   2  14    21628.96    24871.24   1279.31 o
  -2   2  14    97967.88   107169.47   4307.66 o
   0   2  14    10253.73    12379.45   1403.98 o
   2   2  14    76747.89    73728.07   2627.21 o
   4   2  14   137367.80   125392.73   4173.34 o
   6   2  14     5410.85     4335.78    771.22 o
   8   2  14      498.00      836.82    524.34 o
  10   2  14   144071.00   137944.98   5262.34 o
  12   2  14    63402.54    60864.24   4130.00 o
 -17   3  14    56356.49    43971.05   7737.22 o
 -15   3  14    87104.01    74714.91   6163.04 o
 -13   3  14   184305.86   170196.52  16317.03 o
 -11   3  14    40126.13    36397.84   3053.54 o
  -9   3  14    18060.20    19982.12   2169.75 o
  -7   3  14    81692.27    91969.79   3894.04 o
  -5   3  14       39.00     2102.81    654.99 o
  -3   3  14    36190.78    37745.13   2583.28 o
  -1   3  14  1949157.25  1978254.75  72363.27 o
   1   3  14   213578.84   225857.53   7003.53 o
   3   3  14   110003.66   104015.50   3511.49 o
   5   3  14  1337588.88  1274285.00  36938.76 o
   7   3  14   166583.53   146673.47   4927.75 o
   9   3  14    95274.79    84619.95   3558.94 o
  11   3  14   193508.52   166751.27   5744.66 o
  13   3  14     1662.99     2967.82    927.06 o
 -16   4  14    54583.84    46182.05   4436.39 o
 -14   4  14   118567.47   112819.70   7194.15 o
 -12   4  14    47306.23    39921.02   3350.03 o
 -10   4  14    81366.08    76649.12   4898.73 o
  -8   4  14    19577.51    21222.62   1469.07 o
  -6   4  14    78701.19    94160.62   4501.87 o
  -4   4  14   125670.57   130282.43   6634.79 o
  -2   4  14   309376.38   329588.78  12431.07 o
   0   4  14  1567132.75  1615303.38  51916.34 o
   2   4  14   128278.38   120874.98   3984.80 o
   4   4  14   257853.53   251666.25   9073.54 o
   6   4  14  1514198.88  1398878.88  40615.52 o
   8   4  14    50466.91    45839.20   1985.98 o
  10   4  14     3950.12     4118.56    849.14 o
  12   4  14   190174.50   163276.03   6605.15 o
 -17   5  14    41075.68    29315.94   3888.77 o
 -15   5  14    46517.78    38368.73   3920.57 o
 -13   5  14    15725.83    15855.76   2383.18 o
 -11   5  14    33789.23    30860.94   2878.87 o
  -9   5  14   129090.79   126484.53   5259.20 o
  -7   5  14     1042.36     2105.65    900.64 o
  -5   5  14   146776.70   161266.64   7205.81 o
  -3   5  14    52367.46    52326.61   3491.46 o
  -1   5  14    83250.99    83594.89   3521.61 o
   1   5  14    98849.81   101420.49   3346.06 o
   3   5  14       71.26     1200.73    452.27 o
   5   5  14   120024.21   118235.41   4005.53 o
   7   5  14     1226.88     1983.68    475.07 o
   9   5  14    44448.20    41035.18   2163.51 o
  11   5  14    96102.87    89612.54   3720.37 o
  13   5  14    24947.27    23152.25   1578.48 o
 -16   6  14   289592.13   244771.28  13811.99 o
 -14   6  14    96900.22    89061.66   9114.63 o
 -12   6  14     4675.88     4619.31   1544.99 o
 -10   6  14   220511.94   206908.19   8141.02 o
  -8   6  14   222373.47   224298.67   8587.78 o
  -6   6  14    24349.10    25573.68   1824.38 o
  -4   6  14    12423.31    12553.41    817.92 o
  -2   6  14   166530.47   169848.41   6676.30 o
   0   6  14    18705.23    20976.49   1035.89 o
   2   6  14    43255.04    41749.86   1878.46 o
   4   6  14   175120.00   166469.72   5342.48 o
   6   6  14      103.89     1858.24    844.34 o
   8   6  14    32775.70    30350.06   1649.91 o
  10   6  14   121093.36   115628.95   4545.81 o
  12   6  14    15623.30    15597.70   1263.03 o
 -15   7  14   535073.88   489142.44  24773.96 o
 -13   7  14   184117.44   166026.91   9509.98 o
 -11   7  14   590055.75   551271.19  26910.39 o
  -9   7  14   593588.69   574930.63  20733.13 o
  -7   7  14   334985.53   339397.03  12481.32 o
  -5   7  14     3244.04     4474.30    876.57 o
  -3   7  14     7836.14     7181.72    636.84 o
  -1   7  14   273474.47   290549.72   9640.66 o
   1   7  14   231385.44   232735.00   7142.79 o
   3   7  14   298000.56   297139.72  14384.22 o
   5   7  14   332908.22   320838.56  10941.18 o
   7   7  14    29669.93    24410.76   1421.76 o
   9   7  14    10007.86    12636.56   1357.55 o
  11   7  14    87288.25    76468.32   7801.15 o
 -16   8  14   320605.22   287964.97  15826.16 o
 -14   8  14    41423.00    38055.26   3751.36 o
 -12   8  14    10973.01    11186.24   2063.61 o
 -10   8  14   250621.97   233303.63   9106.29 o
  -8   8  14    13245.07    13694.94   1325.29 o
  -6   8  14    72648.65    71357.68   3806.38 o
  -4   8  14     6276.17     7350.26    713.69 o
  -2   8  14    21811.40    23643.15   1116.34 o
   0   8  14    31642.72    36707.95   2902.81 o
   2   8  14    62530.96    63727.72   5327.37 o
   4   8  14   229242.16   217232.95   7630.98 o
   6   8  14    19861.76    17187.47   1183.21 o
   8   8  14       47.66      357.45    601.93 o
  10   8  14   147861.73   150651.92   9066.52 o
  12   8  14    38140.99    34832.69   2033.31 o
 -15   9  14    90361.81    79876.28   5945.48 o
 -13   9  14       87.32     1002.48   1275.14 o
 -11   9  14     6474.43     7700.26   1457.01 o
  -9   9  14    53853.50    52958.50   2846.55 o
  -7   9  14     7626.00     7804.20   1670.60 o
  -5   9  14      925.49     2094.51    627.56 o
  -3   9  14       38.37      862.56    416.14 o
  -1   9  14      130.18     1023.55    466.02 o
   1   9  14    28039.58    26199.06   1306.49 o
   3   9  14     1666.29     2399.90    546.25 o
   5   9  14    66314.40    61229.64   2676.98 o
   7   9  14     1171.99     1628.06    562.09 o
   9   9  14    80601.97    76540.78   6886.57 o
  11   9  14   210831.86   204033.14   9228.31 o
 -14  10  14    86911.34    79105.33   5785.61 o
 -12  10  14    52484.11    49874.29   3041.65 o
 -10  10  14    16884.02    14920.69   1256.04 o
  -8  10  14    13445.20    13302.76   1318.76 o
  -6  10  14    81233.27    76973.35   4116.96 o
  -4  10  14    23771.95    23877.26   1950.18 o
  -2  10  14   112943.59   108916.27   4101.48 o
   0  10  14   767581.44   736487.56  23866.84 o
   2  10  14    80729.97    82203.61   4417.47 o
   4  10  14    78167.52    71585.63   3351.11 o
   6  10  14   822515.81   797742.19  29166.67 o
   8  10  14    17231.89    15135.59   1290.50 o
  10  10  14    27452.00    22972.88   2951.46 o
 -13  11  14    92717.32    84704.86   5369.04 o
 -11  11  14    66419.40    64387.34   3247.81 o
  -9  11  14    63722.19    56081.05   2925.56 o
  -7  11  14    77447.17    74351.34   3507.82 o
  -5  11  14     2403.32     3683.71   1026.90 o
  -3  11  14      600.79     2428.72   1094.53 o
  -1  11  14  1265654.38  1240928.50  39860.66 o
   1  11  14   164814.02   168492.06   9756.01 o
   3  11  14   122922.48   114413.43  10085.23 o
   5  11  14   988266.31   954612.63  40272.09 o
   7  11  14   202599.72   210146.17  15297.63 o
   9  11  14    90455.43    89448.08   3863.94 o
 -14  12  14    17996.79    11311.93   2426.87 o
 -12  12  14    32760.62    29146.49   2137.48 o
 -10  12  14     1595.04     1360.27    897.15 o
  -8  12  14   307352.47   300653.59  11212.68 o
  -6  12  14    47221.75    48085.05   3103.79 o
  -4  12  14    44645.21    41130.97   3524.26 o
  -2  12  14   239711.38   220614.58   7760.00 o
   0  12  14    19918.34    20980.51   1571.26 o
   2  12  14    25400.00    26657.67   1628.06 o
   4  12  14    42562.36    40326.82   2881.12 o
   6  12  14    32194.85    28461.11   4224.22 o
   8  12  14    17384.03    16158.86   1429.77 o
  10  12  14    33694.53    28047.15   4265.90 o
 -13  13  14    72595.86    54647.44   5322.97 o
 -11  13  14   160537.94   150375.11  12225.17 o
  -9  13  14    33900.93    32667.87   2236.72 o
  -7  13  14    72628.61    73854.92   4521.59 o
  -5  13  14   142407.00   132474.70   6609.11 o
  -3  13  14    91618.65    83061.83   4592.41 o
  -1  13  14      713.52     1937.99    631.97 o
   1  13  14    55718.00    51948.36   4113.16 o
   3  13  14   186286.25   178462.86  10663.73 o
   5  13  14      236.44      688.35    625.28 o
   7  13  14      131.24      830.78    655.86 o
   9  13  14    76504.98    73391.60   5549.00 o
 -12  14  14       42.47      469.19   1013.33 o
 -10  14  14   697564.38   684234.38  63489.63 o
  -8  14  14      181.19     3300.09   1617.07 o
  -6  14  14   134639.09   122057.59   6316.58 o
  -4  14  14     8130.36     7482.02   1482.51 o
  -2  14  14   112337.73   106335.63   5624.56 o
   0  14  14   230557.98   213916.19   8178.67 o
   2  14  14   168890.97   167913.38  15696.68 o
   4  14  14   172711.23   176839.75  13795.33 o
   6  14  14    90257.53    84074.13   3748.74 o
   8  14  14    13006.34    11583.21   1613.50 o
 -11  15  14    41043.46    32055.37   4417.31 o
  -9  15  14   195644.08   175952.20  10539.98 o
  -7  15  14    41710.60    36803.90   2986.26 o
  -5  15  14    24081.63    24354.44   2502.08 o
  -3  15  14     6640.20     6725.94   1527.22 o
  -1  15  14    65175.80    61182.16   2978.49 o
   1  15  14    68555.13    66593.60   3695.44 o
   3  15  14    47277.60    48236.94   2585.35 o
   5  15  14    84842.87    79238.24   5678.37 o
   7  15  14      169.60     1648.85    988.49 o
 -10  16  14    38315.63    38463.43   5676.15 o
  -8  16  14     4578.81     3491.49   1459.41 o
  -6  16  14     5204.27     5876.43   1613.81 o
  -4  16  14    13149.51    13986.91   2131.71 o
  -2  16  14     1877.17     2939.83   1528.78 o
   0  16  14     3285.20     3980.43    955.23 o
   2  16  14    21686.72    20432.53   1720.48 o
   4  16  14    30428.36    33227.49   2203.35 o
   6  16  14      640.50     1122.43   1064.91 o
  -7  17  14     3611.42     3740.45   2767.44 o
  -5  17  14    18465.56    19618.25   2500.04 o
  -3  17  14     1344.21     3259.23   1512.07 o
  -1  17  14   306560.47   288327.59  14452.75 o
   1  17  14    67098.29    60585.98   3112.30 o
   3  17  14      397.01      425.43   1584.28 o
  -6  18  14    31418.98    25407.64   2829.10 o
  -4  18  14    42375.93    40971.86   3510.45 o
  -2  18  14   163003.55   154212.22   8562.16 o
   0  18  14   553760.44   516421.13  25111.29 o
   2  18  14     4327.26     4271.87   1354.71 o
 -17   1  15     6594.39     5881.90   2346.81 o
 -15   1  15   119571.90   107453.39   7070.88 o
 -13   1  15    80286.48    76963.89   5306.28 o
 -11   1  15   265989.38   263843.59  13709.80 o
  -9   1  15   585988.75   628609.44  30255.26 o
  -7   1  15   178167.63   178555.22   6878.80 o
  -5   1  15   138089.81   144321.41   5675.91 o
  -3   1  15   236333.67   248689.14   9475.67 o
  -1   1  15   133553.58   144600.98   5708.29 o
   1   1  15    80814.55    84676.88   3028.79 o
   3   1  15    83239.95    81816.23   2922.77 o
   5   1  15    44202.59    42543.13   1809.44 o
   7   1  15    58799.66    55225.17   3200.81 o
   9   1  15    55684.09    48735.59   2779.91 o
  11   1  15     7535.20     6439.21   1019.55 o
  13   1  15     3774.81     3054.77    721.58 o
 -16   2  15    14444.53    14056.84   2728.43 o
 -14   2  15    82164.80    75706.82   5426.36 o
 -12   2  15     1685.36     2752.62   1253.49 o
 -10   2  15   177461.73   173041.53   9990.02 o
  -8   2  15   184985.13   185709.39   7211.28 o
  -6   2  15    60675.44    57373.91   2274.44 o
  -4   2  15    50323.46    49874.91   2238.84 o
  -2   2  15       46.87      977.07    342.61 o
   0   2  15    67575.05    73906.83   2891.35 o
   2   2  15    32568.09    28093.09   1372.02 o
   4   2  15    13693.41    12911.71   1033.49 o
   6   2  15   471092.22   439827.84  13341.64 o
   8   2  15   116192.29   100113.45   3652.95 o
  10   2  15     7104.75     6709.41    942.36 o
  12   2  15   114527.42   111178.08   5473.53 o
 -17   3  15     9810.94     9221.27   3213.96 o
 -15   3  15    51693.76    46668.64   5353.24 o
 -13   3  15    11373.77    10585.35   2032.82 o
 -11   3  15      581.05     2570.66   1137.82 o
  -9   3  15   115357.55   111741.52   8430.97 o
  -7   3  15   143665.05   153771.17   6085.99 o
  -5   3  15      250.38     1823.72    383.61 o
  -3   3  15    43092.84    43942.30   2041.04 o
  -1   3  15   147137.64   156521.41   6161.14 o
   1   3  15    51921.28    59831.53   2245.54 o
   3   3  15     3311.32     3751.00    508.23 o
   5   3  15   371329.47   347967.31  10615.53 o
   7   3  15    61722.59    53575.74   2202.11 o
   9   3  15    80366.34    73194.89   2894.11 o
  11   3  15    56817.75    54515.47   2797.21 o
 -16   4  15     7063.20     8865.68   2402.82 o
 -14   4  15    53545.93    51483.65   9084.36 o
 -12   4  15    22629.30    22757.67   2643.82 o
 -10   4  15    44944.06    39786.55   3205.57 o
  -8   4  15    42929.04    41578.84   2239.26 o
  -6   4  15     7531.96     7915.25   1021.32 o
  -4   4  15    30060.03    29933.12   1529.93 o
  -2   4  15     4837.06     6272.40    660.43 o
   0   4  15    86472.88    92249.76   3514.90 o
   2   4  15    12216.05    12504.48    831.46 o
   4   4  15    27171.08    26448.71   1302.19 o
   6   4  15   391306.44   352707.97  10786.74 o
   8   4  15     5607.05     5530.66    884.10 o
  10   4  15     5920.95     5228.14    732.03 o
  12   4  15    86758.07    82414.01   4408.79 o
 -15   5  15    21876.33    15925.09   2868.35 o
 -13   5  15    98639.09    90540.44   5976.37 o
 -11   5  15    10595.38    11099.15   1885.06 o
  -9   5  15    21746.03    23822.44   1689.83 o
  -7   5  15   211160.39   204184.61   7892.23 o
  -5   5  15     3075.79     3910.36    756.38 o
  -3   5  15     6658.39     7892.79    730.54 o
  -1   5  15    71291.74    78339.98   3361.35 o
   1   5  15      448.41      997.12    344.95 o
   3   5  15    63029.36    61782.66   3009.86 o
   5   5  15   520001.38   491113.72  14709.07 o
   7   5  15    29508.55    28193.14   2020.17 o
   9   5  15   177021.78   166608.33   6180.04 o
  11   5  15   175640.08   177592.36   6651.85 o
 -16   6  15    69416.27    64259.23   7479.91 o
 -14   6  15     2379.82     3134.06   1577.40 o
 -12   6  15     6287.20     5611.37   1660.11 o
 -10   6  15   475675.94   462992.69  22810.99 o
  -8   6  15     6059.34     7401.28   1048.00 o
  -6   6  15    61510.73    61216.03   3356.80 o
  -4   6  15   206679.91   213688.95   7302.87 o
  -2   6  15    54054.71    49169.27   2312.13 o
   0   6  15   218717.89   217087.25   6707.79 o
   2   6  15    65044.76    66328.03   3944.75 o
   4   6  15     1248.22     1311.65    420.09 o
   6   6  15     8385.28     9326.03   1073.40 o
   8   6  15   103487.34    98578.64   3949.12 o
  10   6  15      503.51     4622.76   1091.89 o
  12   6  15    14360.79    16599.02   1358.95 o
 -15   7  15     3009.36     3756.62   1972.78 o
 -13   7  15       35.09     -847.86   1205.90 o
 -11   7  15    13817.38    14977.26   2205.99 o
  -9   7  15     1399.43     1938.50    844.88 o
  -7   7  15     3042.81     4770.27    888.52 o
  -5   7  15    71684.36    71271.45   3754.97 o
  -3   7  15    35431.41    33540.12   1570.24 o
  -1   7  15     2420.67     3869.99    548.05 o
   1   7  15    69787.10    69559.18   2517.82 o
   3   7  15     5473.27     5026.76    670.94 o
   5   7  15    11819.78     9773.58   1274.97 o
   7   7  15     8161.76     7806.56   1521.92 o
   9   7  15     2685.45     3496.12    836.12 o
  11   7  15       42.70      645.40    597.25 o
 -14   8  15     3063.83     3272.95   1693.12 o
 -12   8  15      341.67      901.66   1267.86 o
 -10   8  15  1066086.50  1059881.63  37387.03 o
  -8   8  15     3271.80     3939.66    903.24 o
  -6   8  15    17303.21    15921.75   1590.26 o
  -4   8  15   515913.59   513448.59  15002.49 o
  -2   8  15    24703.56    23044.59   1254.34 o
   0   8  15    94309.59   100060.61   3441.71 o
   2   8  15      115.23      685.93    417.94 o
   4   8  15   138537.13   131475.38   7448.28 o
   6   8  15    84734.20    73300.74   3087.56 o
   8   8  15    45249.21    45442.97   4697.81 o
  10   8  15    23476.71    21768.33   1512.26 o
 -15   9  15      761.03     3282.01   1909.69 o
 -13   9  15    93860.05    90769.50   6526.31 o
 -11   9  15   183033.48   180045.05   9962.00 o
  -9   9  15    41971.45    41459.75   2498.16 o
  -7   9  15   206527.64   201228.27   7919.27 o
  -5   9  15    55268.86    52591.74   3030.84 o
  -3   9  15    13450.02    13721.88   1336.27 o
  -1   9  15       42.04     1077.86    465.33 o
   1   9  15    20182.99    20520.04   2205.87 o
   3   9  15    19073.39    20704.54   1304.04 o
   5   9  15    57801.19    54411.53   6000.55 o
   7   9  15    16080.82    15498.68   1345.97 o
   9   9  15   102633.32    97170.19   5379.97 o
  11   9  15    10108.36    12568.81   1263.98 o
 -14  10  15   100886.80    98366.41   9389.61 o
 -12  10  15    39958.98    35184.89   2752.39 o
 -10  10  15     6307.93     5381.45   1045.70 o
  -8  10  15    84379.13    76554.66   3580.93 o
  -6  10  15     6237.13     4849.37   1055.89 o
  -4  10  15     1950.47     1396.96    930.89 o
  -2  10  15    13128.41    12059.63    977.51 o
   0  10  15    54980.84    53874.93   4031.43 o
   2  10  15     1532.33     2138.12    585.77 o
   4  10  15    29356.95    25835.84   1585.71 o
   6  10  15   238241.05   201622.38   8200.76 o
   8  10  15     5875.00     5389.38    866.28 o
  10  10  15    32096.31    28359.15   1839.96 o
 -13  11  15    17409.91    18096.70   3680.67 o
 -11  11  15    52579.03    44944.95   2639.41 o
  -9  11  15    52435.46    52726.01   2869.37 o
  -7  11  15    42040.05    39732.07   2358.70 o
  -5  11  15      104.62      965.72    836.23 o
  -3  11  15    90202.73    84833.71   4478.44 o
  -1  11  15    73935.22    68468.56   3318.32 o
   1  11  15    37150.25    36623.16   2251.75 o
   3  11  15    24590.39    25106.21   1574.90 o
   5  11  15   282989.50   274327.31   9840.92 o
   7  11  15    36747.93    36204.05   2521.83 o
   9  11  15    17799.00    18812.32   2065.02 o
 -12  12  15    25040.66    21971.32   2408.56 o
 -10  12  15    11456.29    11509.88   1410.18 o
  -8  12  15   123151.89   116841.81   8640.67 o
  -6  12  15    27507.23    27758.44   2342.27 o
  -4  12  15    38318.57    38411.13   2703.71 o
  -2  12  15     1056.74     2272.95    630.90 o
   0  12  15   165974.33   158600.56   5863.54 o
   2  12  15    76806.05    72231.70   5762.00 o
   4  12  15    87047.27    85861.29   5876.59 o
   6  12  15   509485.69   503366.16  30703.54 o
   8  12  15   127376.78   111936.42   6741.19 o
 -11  13  15    20492.11    20567.80   2139.72 o
  -9  13  15   236626.80   232079.39   9060.29 o
  -7  13  15    21762.91    20189.24   1762.77 o
  -5  13  15     3810.15     5554.89   1313.13 o
  -3  13  15   123504.52   119400.55   6105.78 o
  -1  13  15     6169.39     7568.69    996.28 o
   1  13  15   237866.20   219334.89   7842.41 o
   3  13  15     3325.36     3470.33   1093.86 o
   5  13  15     8419.17     9952.30   1209.11 o
   7  13  15    60969.86    52963.99   5457.78 o
 -10  14  15     5580.69     8274.94   1685.70 o
  -8  14  15    68462.70    67525.97   8304.84 o
  -6  14  15    41553.50    42762.41   3125.87 o
  -4  14  15     3245.90     4556.35   1372.31 o
  -2  14  15   125914.23   120821.88   6252.72 o
   0  14  15   143242.05   129830.23   5159.98 o
   2  14  15    24296.79    25260.06   2180.46 o
   4  14  15    70243.74    71853.02   6712.13 o
   6  14  15    19632.37    20312.81   1777.84 o
  -9  15  15   340471.03   317496.44  22189.95 o
  -7  15  15    79325.55    81960.87  12363.91 o
  -5  15  15   275785.34   264930.31  12065.92 o
  -3  15  15    62118.18    60682.53   3947.05 o
  -1  15  15   179352.64   169736.08   8287.15 o
   1  15  15     3748.90     4475.45   1349.66 o
   3  15  15    62268.67    64901.01   5741.87 o
   5  15  15   178709.28   170771.20   8912.63 o
  -8  16  15    51758.79    41448.52   3282.15 o
  -6  16  15     6196.61     6639.45   1777.58 o
  -4  16  15   245897.92   235768.13  11048.81 o
  -2  16  15     1239.30     2831.29   2452.10 o
   0  16  15      759.12     1157.01    959.33 o
   2  16  15      763.97      762.02    765.64 o
   4  16  15     8839.10     9528.41   1309.46 o
  -7  17  15    34806.21    32167.86   3076.19 o
  -5  17  15      720.30     1552.56   1429.24 o
  -3  17  15      502.25     3775.86   2964.21 o
  -1  17  15    28291.29    23204.78   2547.60 o
   1  17  15     3321.68     3291.24   1088.28 o
   3  17  15      442.06      858.81    888.27 o
  -4  18  15    27671.41    25323.19   3673.10 o
  -2  18  15     2575.87     4221.01   1517.37 o
 -16   0  16   110486.78    99319.99   9914.34 o
 -14   0  16     9826.92     9909.29   3047.46 o
 -12   0  16   101184.91   100657.04   9041.47 o
 -10   0  16  1874772.00  1977232.25 130425.29 o
  -8   0  16     2361.95     2719.51   1634.73 o
  -6   0  16    96184.67   106977.58   7540.45 o
  -4   0  16  3120123.25  3260929.50 168367.20 o
  -2   0  16    56502.47    58138.90   3657.96 o
   0   0  16     7256.03     4803.28    857.73 o
   2   0  16   529836.13   530673.00  22284.94 o
   4   0  16   108972.36   106434.09   9546.02 o
   6   0  16    56025.65    56673.13   8620.18 o
   8   0  16    29158.85    23531.21   1874.21 o
  10   0  16   216982.28   205086.59   9752.98 o
  12   0  16    22330.09    14147.49   4606.51 o
 -15   1  16     3719.19     2850.19   1697.09 o
 -13   1  16      156.78      -17.51   1028.41 o
 -11   1  16   412697.72   419251.84  20931.44 o
  -9   1  16    21249.97    23071.72   2470.76 o
  -7   1  16    62578.76    59785.34   2817.66 o
  -5   1  16   713815.56   768239.00  28404.05 o
  -3   1  16    44452.88    46895.71   2170.56 o
  -1   1  16    73871.85    86694.85   3647.94 o
   1   1  16   229471.17   253868.28  13339.72 o
   3   1  16     1503.17     2296.56    441.25 o
   5   1  16       33.67      587.78    358.61 o
   7   1  16    35426.31    30580.06   1547.79 o
   9   1  16    47762.71    45967.12   2102.15 o
  11   1  16     4044.02     5035.30    780.10 o
 -16   2  16    12102.61    10424.66   2525.77 o
 -14   2  16      673.85     1123.72   1346.68 o
 -12   2  16   208539.14   207533.03  15224.69 o
 -10   2  16     7714.28    12149.89   2343.62 o
  -8   2  16    35162.63    42441.28   3746.26 o
  -6   2  16   194867.81   208118.86   7134.87 o
  -4   2  16    24424.48    25543.63   2515.17 o
  -2   2  16    22957.35    25805.96   2293.16 o
   0   2  16   169179.20   182802.73   6850.06 o
   2   2  16     6318.43     5292.77    585.33 o
   4   2  16     2366.82     3047.54    486.46 o
   6   2  16   108226.37    94543.08   3421.53 o
   8   2  16    25189.00    21522.92   2960.23 o
  10   2  16    11017.57    10074.84    944.03 o
  12   2  16      670.99     1629.02    889.19 o
 -15   3  16       56.59      392.59   1659.96 o
 -13   3  16     8074.94    10106.53   2069.50 o
 -11   3  16   132844.22   124153.25   8615.13 o
  -9   3  16    99099.91   103597.52   6209.23 o
  -7   3  16   350483.88   384126.16  14016.30 o
  -5   3  16   214681.77   232527.44   7901.46 o
  -3   3  16    77762.73    87007.17   3657.24 o
  -1   3  16   113473.50   107735.66   4430.79 o
   1   3  16    35761.12    38893.09   1785.47 o
   3   3  16      126.14     1238.60    408.53 o
   5   3  16   353331.81   313650.88   9657.40 o
   7   3  16     2038.81     1612.43    765.39 o
   9   3  16    17893.98    17630.82   1307.94 o
  11   3  16   625644.44   622175.19  18941.79 o
 -16   4  16   122293.60   108189.25   7449.11 o
 -14   4  16     2313.67     2507.50   2010.62 o
 -12   4  16    47929.65    44409.07   3683.60 o
 -10   4  16   160751.56   152757.75   8569.47 o
  -8   4  16   299524.03   306507.34  11469.36 o
  -6   4  16   334903.06   354663.81  15118.68 o
  -4   4  16   102137.74   114827.90   5610.56 o
  -2   4  16    30369.25    33710.52   1826.46 o
   0   4  16    47633.52    47630.60   2410.23 o
   2   4  16   132508.81   128465.02   4294.80 o
   4   4  16   152935.59   153416.58   5040.22 o
   6   4  16   210480.75   197438.80   6381.85 o
   8   4  16   166908.89   148798.09   5339.53 o
  10   4  16   208748.03   182585.58   6218.23 o
  12   4  16   450647.66   447762.75  25854.49 o
 -15   5  16     1065.90     -291.99   1945.03 o
 -13   5  16    43358.85    38777.17   3562.54 o
 -11   5  16    70341.65    67959.37   4698.81 o
  -9   5  16     8050.24     8595.54   1140.65 o
  -7   5  16    64559.36    67850.13   3208.87 o
  -5   5  16    36487.87    39148.41   2891.05 o
  -3   5  16    82211.84    83426.59   3564.71 o
  -1   5  16     2293.76     2396.77    504.80 o
   1   5  16   191881.48   187037.56   6618.14 o
   3   5  16    26088.21    25249.25   1270.18 o
   5   5  16     4975.02     5714.19    665.38 o
   7   5  16   207710.56   192332.72  10004.70 o
   9   5  16       48.92      328.36    504.43 o
  11   5  16    12537.06    11398.88   1130.00 o
 -16   6  16    39044.61    32510.84   3880.53 o
 -14   6  16      454.59      245.57   1262.35 o
 -12   6  16   100780.41    90989.80   5937.54 o
 -10   6  16   252901.03   250794.92  13137.62 o
  -8   6  16    41574.31    45542.45   2470.58 o
  -6   6  16    92613.19    98339.76   4870.54 o
  -4   6  16   429620.69   434514.72  14327.05 o
  -2   6  16    89427.45    89245.19   3821.18 o
   0   6  16    23615.51    23680.62   1887.62 o
   2   6  16   102691.64    99480.85   7799.09 o
   4   6  16    36012.79    34236.54   1562.77 o
   6   6  16   103302.27    97093.91   7634.60 o
   8   6  16     2933.69     3135.25    655.03 o
  10   6  16    51275.48    44735.82   3111.66 o
 -15   7  16    32751.18    25317.50   3283.88 o
 -13   7  16    41209.38    36974.60   3517.74 o
 -11   7  16   728377.25   713160.13  34457.13 o
  -9   7  16   420611.00   435663.59  15960.99 o
  -7   7  16    63079.00    58285.35   2952.38 o
  -5   7  16  1555692.13  1622212.13  66239.23 o
  -3   7  16   730003.63   747308.19  24369.01 o
  -1   7  16   238652.50   242078.94   8178.71 o
   1   7  16   247885.55   252330.19  17290.51 o
   3   7  16    65289.16    64585.88   3519.19 o
   5   7  16   222716.23   208646.78   7428.73 o
   7   7  16    13292.04    12487.68   1749.32 o
   9   7  16   140250.19   141452.38  12802.68 o
  11   7  16    49549.06    43558.88   3212.43 o
 -14   8  16     9293.27     7043.62   2060.04 o
 -12   8  16   159889.94   156612.91   9020.03 o
 -10   8  16   244046.41   249734.23   9762.81 o
  -8   8  16    31671.77    31622.75   2071.71 o
  -6   8  16    91570.29    97713.08   4940.40 o
  -4   8  16   536571.13   548943.75  19392.15 o
  -2   8  16     8950.72     7991.12    750.20 o
   0   8  16       63.41      926.41    517.62 o
   2   8  16   176863.31   177122.94  14231.93 o
   4   8  16     1254.54     1072.51    495.64 o
   6   8  16       46.68     -191.77    721.87 o
   8   8  16     6289.67     7541.72   1463.64 o
  10   8  16    41072.97    37747.03   4907.49 o
 -13   9  16   148578.39   131116.52  11473.39 o
 -11   9  16    81418.57    77525.47   5264.24 o
  -9   9  16   160458.95   158439.72   6539.11 o
  -7   9  16    26903.31    23145.33   2790.14 o
  -5   9  16     7657.39     6447.51   1139.25 o
  -3   9  16    52816.09    52869.02   2282.50 o
  -1   9  16    57435.41    52611.17   3070.09 o
   1   9  16    15697.41    15039.80   2346.17 o
   3   9  16     5636.27     3985.88    690.20 o
   5   9  16    29598.95    26842.57   2785.01 o
   7   9  16    42201.35    37243.67   2091.39 o
   9   9  16     1175.82     1547.70    637.72 o
 -14  10  16     1712.81     3713.79   1803.75 o
 -12  10  16   119473.41   116994.26  10454.20 o
 -10  10  16    60546.85    61616.68   3940.93 o
  -8  10  16   108909.47   106344.34   4688.41 o
  -6  10  16   234217.44   229262.06  10229.06 o
  -4  10  16    14015.54    16298.35   1647.28 o
  -2  10  16    62249.16    58031.38   2510.67 o
   0  10  16    18121.40    16866.10   1498.27 o
   2  10  16    31910.46    29587.75   3686.87 o
   4  10  16    54392.81    52357.02   2468.10 o
   6  10  16   153425.63   144408.64  13575.59 o
   8  10  16    69865.16    68279.88   7260.14 o
 -13  11  16     1366.06      407.31   1483.37 o
 -11  11  16   129930.53   115227.23  10085.88 o
  -9  11  16   245449.02   241328.45   9349.44 o
  -7  11  16   172063.98   170929.95  11461.86 o
  -5  11  16   169917.11   164823.27   8743.79 o
  -3  11  16    83388.52    84989.85   4477.53 o
  -1  11  16    17188.85    17125.61   1536.18 o
   1  11  16   105955.70    98762.50   8448.86 o
   3  11  16       22.91      291.20    508.49 o
   5  11  16   396086.19   392951.78  24811.05 o
   7  11  16     5999.68     5550.54    882.90 o
   9  11  16     4983.56     5502.98    975.34 o
 -12  12  16    19919.95    13982.82   2636.26 o
 -10  12  16     5527.72     6264.26   1185.20 o
  -8  12  16    10918.75     9715.10   1292.95 o
  -6  12  16    38444.58    42331.15   2929.50 o
  -4  12  16     1477.10     1428.40    997.81 o
  -2  12  16    25539.19    22082.57   1473.08 o
   0  12  16   294082.53   274115.34  11089.49 o
   2  12  16    29697.02    29620.91   1812.89 o
   4  12  16    49040.41    46218.10   2405.52 o
   6  12  16   132733.64   130104.90   5186.21 o
   8  12  16    38586.46    37967.66   4113.66 o
 -11  13  16   131837.61   131298.61  10793.33 o
  -9  13  16     1743.44     3465.83   1077.33 o
  -7  13  16     8029.24     9304.93   1341.36 o
  -5  13  16   223238.94   212828.06   9784.33 o
  -3  13  16      174.99     1067.25    915.22 o
  -1  13  16     3134.08     4525.14   1951.68 o
   1  13  16   301107.44   258141.72  15272.63 o
   3  13  16    41974.80    38445.62   4690.12 o
   5  13  16     6497.60     7039.23   1397.53 o
   7  13  16    42747.64    42627.70   2403.88 o
 -10  14  16   822965.94   707692.13  46393.05 o
  -8  14  16     1600.74     1755.22   1188.01 o
  -6  14  16    35072.80    43920.03   5234.67 o
  -4  14  16  1132356.38  1079910.38  44199.49 o
  -2  14  16     5715.64     5654.78   1955.12 o
   0  14  16     5922.79     5520.91    984.21 o
   2  14  16   151913.06   147435.19  13375.63 o
   4  14  16    70259.05    61859.82   5637.51 o
   6  14  16    97557.52    86119.27   6434.49 o
  -9  15  16    34386.97    33168.78   2925.56 o
  -7  15  16    11967.00    11328.68   1922.94 o
  -5  15  16   280727.78   275459.09  19450.28 o
  -3  15  16   128577.62   122417.00   6506.54 o
  -1  15  16    36662.52    32591.21   2788.26 o
   1  15  16     5606.45     5845.44   1181.88 o
   3  15  16    74397.31    72604.45   3878.12 o
   5  15  16     4809.21     4162.89   1021.46 o
  -8  16  16    13639.31    11837.43   2018.19 o
  -6  16  16    49329.79    46564.59   3641.42 o
  -4  16  16    43510.61    35422.80   3091.21 o
  -2  16  16     3485.00     3350.43   1402.85 o
   0  16  16    13452.96     9833.36   1339.68 o
   2  16  16      785.15     1832.37    879.74 o
  -5  17  16    31031.73    31406.97   5338.10 o
  -3  17  16     7703.28     7086.23   1773.07 o
  -1  17  16    31698.68    29273.36   2851.51 o
   1  17  16      275.23      140.27    880.43 o
 -15   1  17    11044.98     9570.95   2301.44 o
 -13   1  17    93117.55    90985.74   6090.75 o
 -11   1  17     1445.76     1891.94   1261.37 o
  -9   1  17    63830.18    70242.91   4754.82 o
  -7   1  17   132217.55   145624.69   5840.04 o
  -5   1  17   610153.50   666561.00  24745.42 o
  -3   1  17   327356.81   363315.75  13735.53 o
  -1   1  17   197548.94   219057.02   8514.23 o
   1   1  17   299747.00   331724.41  10214.13 o
   3   1  17   124434.84   122532.97   4488.21 o
   5   1  17   232414.41   218240.61   8605.71 o
   7   1  17     3197.45     4367.61    641.46 o
   9   1  17     3406.01     4006.51    665.71 o
  11   1  17    29658.70    25655.20   2755.70 o
 -16   2  17    10370.42    13359.64   2794.41 o
 -14   2  17   111356.72   106521.39   6953.40 o
 -12   2  17      119.77     -833.09   1050.90 o
 -10   2  17       80.62     1634.63   1125.60 o
  -8   2  17    62788.38    70817.96   4805.81 o
  -6   2  17      242.44     1434.41    629.89 o
  -4   2  17    74335.80    76895.99   3314.19 o
  -2   2  17   314130.44   333741.06  12681.16 o
   0   2  17      873.80     2371.37    807.27 o
   2   2  17   149372.69   151292.56   4998.00 o
   4   2  17    12705.13    10233.42    823.10 o
   6   2  17     2759.08     3046.82    536.33 o
   8   2  17     1019.45     1835.31    939.44 o
  10   2  17    39807.97    33997.86   2346.18 o
 -15   3  17     6585.51     4050.83   1956.05 o
 -13   3  17   141148.77   136105.75   8222.99 o
 -11   3  17     1377.34      996.48   1120.25 o
  -9   3  17    67114.59    70294.12   5083.31 o
  -7   3  17     8816.61     9624.36   1085.23 o
  -5   3  17      624.76     1148.88    408.58 o
  -3   3  17   175376.06   190513.59   7468.16 o
  -1   3  17     8176.58     7713.21   1077.21 o
   1   3  17       20.88      298.70    366.39 o
   3   3  17      935.60     1228.94    796.71 o
   5   3  17    31345.13    27883.16   1422.52 o
   7   3  17     2174.64     1872.43    506.76 o
   9   3  17      401.22     1035.68    516.60 o
  11   3  17   126680.95   127610.95   6834.63 o
 -16   4  17      572.37    -1055.64   1535.97 o
 -14   4  17    95308.73    91023.84   6256.92 o
 -12   4  17      556.87     1669.17   1296.86 o
 -10   4  17    33422.74    32749.80   3065.83 o
  -8   4  17     3735.18     3882.70    877.15 o
  -6   4  17    20186.05    21207.33   1678.87 o
  -4   4  17    49076.32    53308.38   2479.30 o
  -2   4  17   186566.53   196459.58   7708.87 o
   0   4  17    46620.69    44691.04   2186.43 o
   2   4  17    16989.65    16780.90   1035.64 o
   4   4  17      143.66      540.30    362.66 o
   6   4  17    64802.57    58422.24   2363.62 o
   8   4  17      605.46      955.42   1858.29 o
  10   4  17    33934.46    31882.25   1846.98 o
 -15   5  17    43308.82    41705.79   4128.87 o
 -13   5  17    92449.24    94082.41   6252.28 o
 -11   5  17    20527.36    23443.54   2668.18 o
  -9   5  17      600.61     1264.08   1036.13 o
  -7   5  17    28298.91    27495.84   1811.20 o
  -5   5  17    22736.20    24562.75   3554.53 o
  -3   5  17    36791.04    37742.60   1945.29 o
  -1   5  17   261346.50   264695.25  10217.02 o
   1   5  17      544.09     1175.51    460.41 o
   3   5  17     1339.60     1220.66    436.31 o
   5   5  17       16.01      806.74    400.62 o
   7   5  17      489.70      405.90    468.47 o
   9   5  17     8266.50     5917.17    870.79 o
  11   5  17   163610.52   151952.34  12566.11 o
 -14   6  17      801.02     -367.51   1276.07 o
 -12   6  17    49837.09    47753.20   3963.33 o
 -10   6  17    31387.89    29957.17   2960.91 o
  -8   6  17      679.95     1029.87    697.91 o
  -6   6  17     1125.44     2164.30    834.40 o
  -4   6  17   743901.44   783218.75  25383.48 o
  -2   6  17     5606.92     5013.63   1102.43 o
   0   6  17    32526.82    36364.55   3740.87 o
   2   6  17   300858.19   297009.34  10407.42 o
   4   6  17      884.72     1763.50    532.15 o
   6   6  17   161427.77   156743.09   5813.09 o
   8   6  17     5427.81     6052.56    842.03 o
  10   6  17     4353.83     2628.68    805.11 o
 -15   7  17      652.94      271.19   1538.57 o
 -13   7  17       28.97     1287.59   1365.29 o
 -11   7  17    16757.02    14933.22   2222.25 o
  -9   7  17     8200.55     8363.08   1235.13 o
  -7   7  17     2118.27     2292.45    915.44 o
  -5   7  17     4439.81     6966.39   1171.80 o
  -3   7  17      325.71     1193.19    438.29 o
  -1   7  17     4418.88     4738.30    682.47 o
   1   7  17    15428.47    11980.85   2612.23 o
   3   7  17    20233.60    22588.39   2887.48 o
   5   7  17     2117.10     2658.56    610.40 o
   7   7  17    50437.78    48716.21   4855.09 o
   9   7  17    20273.81    18131.44   1538.13 o
 -14   8  17    15759.85    12018.33   2431.33 o
 -12   8  17    72282.29    67649.77   4948.72 o
 -10   8  17   183863.36   181997.52  10060.89 o
  -8   8  17    22360.84    19073.14   1748.47 o
  -6   8  17    13687.93    11614.98   1483.40 o
  -4   8  17   960806.19  1010591.44  40928.85 o
  -2   8  17    10980.91    12777.47    966.28 o
   0   8  17     3879.60     6874.44   1987.91 o
   2   8  17   583083.31   594212.81  33780.77 o
   4   8  17    92531.49    85939.98   4248.97 o
   6   8  17    18748.02    16041.90   1251.47 o
   8   8  17     9729.67    10476.34   2037.88 o
  10   8  17    69272.36    64441.04   6365.85 o
 -13   9  17    45251.96    42746.36   5474.33 o
 -11   9  17    18905.94    14862.43   2287.68 o
  -9   9  17    19693.14    22040.96   1941.38 o
  -7   9  17    32720.37    36892.45   3501.55 o
  -5   9  17   211958.33   220449.30  14039.01 o
  -3   9  17      231.92     1517.64    797.08 o
  -1   9  17   172143.48   169128.86   6008.90 o
   1   9  17   173337.64   161913.73   6676.23 o
   3   9  17    41273.48    36732.07   1934.00 o
   5   9  17     9338.49     8821.76   1654.76 o
   7   9  17    22691.12    21116.19   3120.32 o
   9   9  17      428.28     -145.43    595.54 o
 -12  10  17   208458.13   213902.53  16967.90 o
 -10  10  17    97643.67   104749.63   5792.10 o
  -8  10  17    25304.57    25366.26   1885.97 o
  -6  10  17    62301.68    58903.54   3454.65 o
  -4  10  17    34568.70    35608.32   2472.18 o
  -2  10  17   119390.71   118447.48   4821.16 o
   0  10  17      562.08     1288.95   1579.23 o
   2  10  17     1723.40     1406.20    591.40 o
   4  10  17     1323.57     2314.93    701.87 o
   6  10  17    27244.40    24338.09   1633.73 o
   8  10  17      267.23      568.76    593.61 o
 -13  11  17     9912.70     9883.82   1839.04 o
 -11  11  17    68726.77    67602.44   4604.11 o
  -9  11  17     4867.07     7169.44   1241.59 o
  -7  11  17    38318.91    42417.02   2810.19 o
  -5  11  17    59771.71    61717.35   4707.42 o
  -3  11  17    29242.68    29279.53   2302.91 o
  -1  11  17    25611.17    22503.04   1624.44 o
   1  11  17    30501.71    27586.40   1694.93 o
   3  11  17    29943.80    25416.58   2890.43 o
   5  11  17     6786.31     7884.96   1434.47 o
   7  11  17     5838.65     4035.82   2205.89 o
 -12  12  17       26.90     -649.36   2512.64 o
 -10  12  17    39822.75    37192.42   2488.40 o
  -8  12  17     4893.70     4710.21   1079.36 o
  -6  12  17    36548.15    32796.95   2558.02 o
  -4  12  17    34419.59    31693.61   2526.09 o
  -2  12  17   111876.46   107834.57   5560.50 o
   0  12  17    56769.90    53751.77   2891.53 o
   2  12  17     6970.29     7023.88   1050.23 o
   4  12  17       72.03      932.04    628.73 o
   6  12  17     1143.31      573.11    689.38 o
 -11  13  17     7491.13     6998.51   1361.00 o
  -9  13  17     7186.46     7479.77   1333.80 o
  -7  13  17     1404.78     2493.33   1024.91 o
  -5  13  17    96547.13    91892.20   5020.51 o
  -3  13  17   110261.41   102146.62   5439.10 o
  -1  13  17    78293.77    74769.27   4362.21 o
   1  13  17      720.73     2394.99    759.03 o
   3  13  17   127469.36   126581.95  10766.39 o
   5  13  17    72843.14    64457.37   7592.39 o
 -10  14  17    16714.83    24012.13   4061.60 o
  -8  14  17      140.15      117.53    872.54 o
  -6  14  17     1275.31     2169.93   1294.54 o
  -4  14  17     5804.76     8940.51   1736.99 o
  -2  14  17    10577.45    10069.44   1670.92 o
   0  14  17    82879.13    74121.13   8272.04 o
   2  14  17      318.44      796.33    958.72 o
   4  14  17    43582.38    39652.28   4982.86 o
  -7  15  17    52616.78    46867.50   4916.81 o
  -5  15  17   487424.91   473285.09  20393.24 o
  -3  15  17   212885.42   218314.55  10254.03 o
  -1  15  17    44283.55    40278.62   8592.43 o
   1  15  17   466281.19   423065.28  20371.07 o
   3  15  17    47767.77    45842.03   6718.88 o
  -6  16  17    19580.75    16185.24   2336.05 o
  -4  16  17   149304.42   140283.66   7308.06 o
  -2  16  17   105437.04   105973.04   5932.45 o
   0  16  17     6575.00     4773.01   1786.09 o
 -14   0  18    90505.72    81635.63   8294.75 o
 -12   0  18   124874.08   129739.11  11110.12 o
 -10   0  18     1215.82     3224.05   1932.41 o
  -8   0  18    40693.77    45605.96   5035.37 o
  -6   0  18   131925.58   155006.30   7155.83 o
  -4   0  18   994251.25  1097025.50  57210.54 o
  -2   0  18    83895.18    84748.69   5181.69 o
   0   0  18   533793.50   551661.13  29233.43 o
   2   0  18  1848728.50  1896209.50  77394.44 o
   4   0  18    49663.88    49225.05   3003.16 o
   6   0  18    33534.61    36038.62   2519.11 o
   8   0  18   517807.97   518395.31  22560.89 o
  10   0  18    69643.29    58468.20   3783.70 o
 -15   1  18    17458.39    17184.96   4308.83 o
 -13   1  18     1044.70     2131.27   1391.38 o
 -11   1  18     5228.43     6125.92   1694.97 o
  -9   1  18    35712.13    39581.93   3419.60 o
  -7   1  18    38439.50    42618.05   3400.91 o
  -5   1  18   237694.53   249966.28   9639.59 o
  -3   1  18    15402.76    20153.70   1294.91 o
  -1   1  18     9402.58     8544.82    854.02 o
   1   1  18   471248.97   514555.47  17144.10 o
   3   1  18     2869.99     2452.07    704.15 o
   5   1  18     4407.61     4560.71    736.99 o
   7   1  18   237231.72   210098.31   6922.14 o
   9   1  18    22297.54    20895.14   1375.93 o
 -14   2  18     8937.83    11350.90   2247.82 o
 -12   2  18   190136.11   198225.25  11060.34 o
 -10   2  18    17585.47    16735.17   2316.71 o
  -8   2  18     1083.07     2543.08   1186.22 o
  -6   2  18   130701.68   148880.91   6918.80 o
  -4   2  18    98230.99   104006.57   4348.37 o
  -2   2  18      396.24     1449.83    509.77 o
   0   2  18   158940.05   168828.92   6775.03 o
   2   2  18    66071.46    67044.13   2598.50 o
   4   2  18     4039.22     4010.23    596.53 o
   6   2  18   122207.01   114879.73   4086.51 o
   8   2  18      240.85      754.14    489.78 o
  10   2  18    14239.00    14466.38   1185.02 o
 -15   3  18   465511.47   444427.53  22834.81 o
 -13   3  18   246909.70   235436.73  12837.18 o
 -11   3  18   129509.62   140223.69   8239.58 o
  -9   3  18   105774.84   105771.22   6471.29 o
  -7   3  18     3305.58     5199.43   1100.65 o
  -5   3  18   239601.95   252829.33   8601.76 o
  -3   3  18    55906.50    58316.32   2698.93 o
  -1   3  18   305371.28   331699.00  17971.95 o
   1   3  18   102188.14   115441.82   4391.34 o
   3   3  18    34718.34    35382.41   1817.40 o
   5   3  18   146238.80   138927.55   4745.08 o
   7   3  18    71818.78    62320.36   2991.65 o
   9   3  18      574.39      845.19    677.98 o
 -14   4  18   803721.13   810670.00  39439.68 o
 -12   4  18    17827.24    16635.47   2391.08 o
 -10   4  18    37948.63    35380.11   4828.51 o
  -8   4  18   215234.31   230797.86   8888.34 o
  -6   4  18    50330.29    58143.65   3232.79 o
  -4   4  18   137431.89   144534.05   5859.15 o
  -2   4  18    52214.17    48572.70   3425.87 o
   0   4  18   160800.09   156194.75   6308.90 o
   2   4  18    68606.63    66755.70   3486.61 o
   4   4  18    88135.04    79826.66   2975.32 o
   6   4  18   180773.16   168102.67   5608.39 o
   8   4  18    29576.32    24513.78   2301.27 o
  10   4  18    50981.59    44845.26   2365.10 o
 -15   5  18    56298.79    56082.06   7104.01 o
 -13   5  18    39664.73    42908.37   3940.14 o
 -11   5  18    55882.54    58258.61   4390.51 o
  -9   5  18    25389.18    25522.49   2712.77 o
  -7   5  18    30934.61    30420.35   1961.08 o
  -5   5  18    16299.21    20382.12   4387.03 o
  -3   5  18    70199.27    69606.66   3141.27 o
  -1   5  18     7063.17     7734.61    857.03 o
   1   5  18     2622.80     5406.31   1484.77 o
   3   5  18    39766.48    35332.59   2271.41 o
   5   5  18   159761.44   151243.77   5093.58 o
   7   5  18   151355.70   139565.14   7799.55 o
   9   5  18     1662.18     2358.00    691.96 o
 -14   6  18    13218.70    16116.37   2688.44 o
 -12   6  18     6028.26     6372.16   1894.57 o
 -10   6  18     1292.28     1963.17   1237.00 o
  -8   6  18      106.73       23.52    666.05 o
  -6   6  18    79500.64    82574.78   4344.67 o
  -4   6  18    48765.48    51635.24   2990.43 o
  -2   6  18    27817.63    28274.71   1651.85 o
   0   6  18   114707.29   115561.73   8473.86 o
   2   6  18   157351.97   162020.59  11084.93 o
   4   6  18    29409.17    28862.95   1620.22 o
   6   6  18   151381.20   144990.28   5485.95 o
   8   6  18   134373.69   129016.52  10999.42 o
 -13   7  18    60605.76    52130.81   4351.59 o
 -11   7  18    16570.37    21142.99   3259.37 o
  -9   7  18     4264.05     7700.39   1341.69 o
  -7   7  18    13559.69    14196.08   1586.36 o
  -5   7  18   579910.13   596616.13  25007.90 o
  -3   7  18   108807.81   107143.28   4015.02 o
  -1   7  18    21565.82    21154.29   1409.55 o
   1   7  18  1356004.88  1387945.50  51655.48 o
   3   7  18   241545.45   242182.11  21664.10 o
   5   7  18   115541.73   111365.71  10062.57 o
   7   7  18   443993.88   394246.53  15183.98 o
   9   7  18    37830.50    33827.12   3024.75 o
 -14   8  18      298.72      808.71   1589.16 o
 -12   8  18    10378.42    11100.36   2224.42 o
 -10   8  18    26799.22    26826.89   2832.12 o
  -8   8  18    12889.05    14047.74   1656.87 o
  -6   8  18   136204.38   146605.28   7032.11 o
  -4   8  18    35500.29    37154.06   2418.75 o
  -2   8  18    77106.05    75285.76   3014.57 o
   0   8  18   173157.17   165405.38   7104.02 o
   2   8  18   329807.69   307118.94  11947.81 o
   4   8  18    27198.37    22175.33   3490.26 o
   6   8  18    45092.36    39502.38   2243.74 o
   8   8  18   150703.20   143924.50  11557.53 o
 -13   9  18   111379.37   106686.37  10141.39 o
 -11   9  18    50950.34    53945.51   4229.69 o
  -9   9  18   130774.42   140682.42   7251.59 o
  -7   9  18   152076.52   152378.11   9561.16 o
  -5   9  18     8481.77    11383.25   1887.00 o
  -3   9  18   180716.39   189181.02   8565.05 o
  -1   9  18    65500.56    64084.41   2714.53 o
   1   9  18      708.87     1153.14    580.82 o
   3   9  18    52185.86    44332.04   5298.62 o
   5   9  18    99494.04    94859.05  10687.41 o
   7   9  18    34532.47    30932.40   2256.28 o
 -12  10  18    24622.06    24374.64   4374.42 o
 -10  10  18     1542.16     2732.73   1061.53 o
  -8  10  18   110852.02   105580.14   4709.85 o
  -6  10  18   107978.43   106849.88   5405.80 o
  -4  10  18    25031.52    28790.48   2269.61 o
  -2  10  18    53924.81    57715.28   2549.67 o
   0  10  18   171046.92   168797.83   7031.33 o
   2  10  18    18334.46    16199.84   1729.41 o
   4  10  18    71608.96    72664.28   5748.60 o
   6  10  18   118366.89   111459.99   5808.33 o
 -11  11  18    64922.74    61549.64   6856.79 o
  -9  11  18     9311.70     7247.43   1265.41 o
  -7  11  18    75443.53    82242.20   6957.70 o
  -5  11  18   141877.66   134571.70   6713.00 o
  -3  11  18    96808.27   100109.15   5193.18 o
  -1  11  18   106646.05   104122.02   4721.07 o
   1  11  18   158980.38   135878.73   5894.36 o
   3  11  18    69413.08    68703.45   4541.50 o
   5  11  18    84628.26    83641.99   7534.54 o
   7  11  18   101220.73    87950.73   8382.43 o
 -10  12  18    15263.41    14785.97   1711.08 o
  -8  12  18      920.61     1364.44    892.01 o
  -6  12  18     1138.98      477.63   1490.94 o
  -4  12  18     1196.06     1613.09   1110.65 o
  -2  12  18     4788.96     5096.31   1323.91 o
   0  12  18    22175.02    18359.77   1803.75 o
   2  12  18    10058.45     9590.93   1157.72 o
   4  12  18      346.45     1759.16    707.23 o
   6  12  18   137367.50   132914.02  10182.48 o
  -9  13  18      897.61     2545.00   1062.26 o
  -7  13  18    10615.39    10945.64   1869.94 o
  -5  13  18    51368.50    46620.86   3260.21 o
  -3  13  18     5954.49     9595.27   1676.59 o
  -1  13  18      743.09     1528.78   1337.05 o
   1  13  18   128009.64   113058.05   6009.15 o
   3  13  18     2909.91     3536.70    903.77 o
   5  13  18      796.59     1458.46    984.61 o
  -8  14  18    32136.48    29261.86   3250.59 o
  -6  14  18    57224.26    54260.67   6402.70 o
  -4  14  18   368590.75   353407.56  15566.57 o
  -2  14  18    15042.87    14833.24   2013.43 o
   0  14  18   205139.08   178791.45  11561.69 o
   2  14  18   862872.25   782732.69  29761.36 o
  -7  15  18    12104.06    14505.57   2272.98 o
  -5  15  18   143932.20   139325.88   7251.44 o
  -3  15  18    11735.69    11957.32   1976.59 o
  -1  15  18     1589.49     2144.32   1665.00 o
   1  15  18   265878.34   229964.28   9725.69 o
 -15   1  19      837.46       33.28   1717.84 o
 -13   1  19   144933.86   146205.22  10499.61 o
 -11   1  19   142322.56   153864.09   8933.60 o
  -9   1  19       48.91      207.87   1072.89 o
  -7   1  19    63058.50    70781.73   4865.86 o
  -5   1  19     1069.89    13733.76   1554.00 o
  -3   1  19    44845.54    51322.22   2483.04 o
  -1   1  19    12132.59    13401.74   1609.50 o
   1   1  19   390703.09   436247.72  19374.59 o
   3   1  19    63403.00    67550.21   2684.54 o
   5   1  19    91538.11    94425.04   4428.29 o
   7   1  19   336510.66   343320.25  13264.90 o
   9   1  19    36436.43    35755.05   2484.51 o
 -14   2  19   177555.44   198330.28  11396.33 o
 -12   2  19    25344.30    27280.47   3084.95 o
 -10   2  19    20039.93    21544.74   2642.05 o
  -8   2  19   309980.75   362048.41  18361.81 o
  -6   2  19      151.48     2856.82    815.73 o
  -4   2  19    30015.94    32568.13   1797.05 o
  -2   2  19      497.91      803.31    519.68 o
   0   2  19     3872.12     8375.43   1051.98 o
   2   2  19     7502.47     8629.43   1097.09 o
   4   2  19   144076.73   140167.75   4805.71 o
   6   2  19     1594.10     2205.21    579.78 o
   8   2  19    54297.90    55813.52   2990.76 o
 -15   3  19    18970.28    22740.83   4278.55 o
 -13   3  19    99634.90   101888.76   6741.90 o
 -11   3  19    17651.95    17778.89   2470.98 o
  -9   3  19    45873.29    49084.55   3937.02 o
  -7   3  19   248142.25   272135.47  10361.93 o
  -5   3  19    34848.96    38500.30   2429.56 o
  -3   3  19    48528.36    51161.58   2498.74 o
  -1   3  19    16829.12    16407.56   1960.16 o
   1   3  19    49286.04    47485.96   2500.22 o
   3   3  19   111282.19   113324.94   4819.20 o
   5   3  19    24709.02    23688.98   1361.14 o
   7   3  19      525.43     1157.74    541.87 o
   9   3  19     4296.98     3581.71    714.51 o
 -14   4  19   201948.88   210544.64  11993.67 o
 -12   4  19     9074.42    10088.71   2074.04 o
 -10   4  19       44.14     -676.92   1172.59 o
  -8   4  19   254359.06   279289.88  23547.19 o
  -6   4  19     8190.99    10264.94   1299.37 o
  -4   4  19     6527.21     7735.85   1110.00 o
  -2   4  19     4268.06     6092.22    803.63 o
   0   4  19    26780.35    29277.68   3478.85 o
   2   4  19    32373.46    30317.44   1657.79 o
   4   4  19    15229.44    14279.79   1435.06 o
   6   4  19    21414.21    16781.91   2023.81 o
   8   4  19     4819.83     3314.35    715.81 o
 -13   5  19    97245.21   100134.01   6700.91 o
 -11   5  19   137113.34   154165.59   8969.56 o
  -9   5  19   189454.83   206593.66  12959.28 o
  -7   5  19   123775.64   133040.91   6416.30 o
  -5   5  19   152230.56   155440.70   7241.52 o
  -3   5  19     3224.17     2573.19   1069.64 o
  -1   5  19       31.79     2956.64    999.00 o
   1   5  19     3359.97     3268.71    821.93 o
   3   5  19    16511.65    17279.83   1245.08 o
   5   5  19   105280.02   101841.34   6118.25 o
   7   5  19    13760.69    15649.48   1247.72 o
   9   5  19       68.44      108.11    593.90 o
 -14   6  19     3576.96     3001.12   1675.37 o
 -12   6  19   224741.84   246109.63  13393.20 o
 -10   6  19     7229.85     7894.84   1783.14 o
  -8   6  19    10676.14    12071.28   1368.17 o
  -6   6  19    57174.76    57646.40   5146.38 o
  -4   6  19    15563.94    14878.10   1485.05 o
  -2   6  19       31.04      974.14    474.47 o
   0   6  19    61612.74    55270.60   2719.05 o
   2   6  19   327507.78   339842.38  22962.80 o
   4   6  19    23179.12    20206.61   1989.46 o
   6   6  19      389.61      740.83    556.29 o
   8   6  19   244068.94   235743.97  20467.71 o
 -13   7  19     4809.23     6198.01   1892.65 o
 -11   7  19      655.84     -251.50   1210.91 o
  -9   7  19     2313.31     4831.77   1391.34 o
  -7   7  19      898.31     1592.52    903.61 o
  -5   7  19        2.08     -654.61    654.61 o
  -3   7  19     1074.42     2118.44    513.64 o
  -1   7  19      520.21     2201.03    625.64 o
   1   7  19     4385.64     6385.95    870.13 o
   3   7  19     1258.16     2517.19    640.31 o
   5   7  19       26.17      619.41    528.28 o
   7   7  19     8550.50    12380.54   3161.21 o
 -12   8  19   133806.33   126042.98  10396.18 o
 -10   8  19    28662.09    26119.67   3531.83 o
  -8   8  19    13725.85    14188.48   1513.07 o
  -6   8  19    54320.38    56019.80   4465.24 o
  -4   8  19    48964.96    50951.18   3013.52 o
  -2   8  19    19373.63    17348.00   1182.69 o
   0   8  19    24802.92    26441.01   2204.87 o
   2   8  19   429930.19   423825.59  16241.63 o
   4   8  19    49702.23    44824.36   6094.90 o
   6   8  19    22617.10    18930.84   1439.69 o
   8   8  19   327280.03   328161.91  26276.04 o
 -11   9  19    48973.85    49475.84   6352.24 o
  -9   9  19    14627.22    18295.73   2207.27 o
  -7   9  19    32538.32    38799.63   3703.37 o
  -5   9  19    46388.18    45158.73   2923.98 o
  -3   9  19    20016.54    20394.33   1805.87 o
  -1   9  19     1074.73     1404.72    607.61 o
   1   9  19    80055.19    85054.25  10563.39 o
   3   9  19    17727.01    18597.25   2522.27 o
   5   9  19    65113.09    58151.77   7386.95 o
   7   9  19   136356.70   132892.64  13985.35 o
 -12  10  19    34209.91    27709.70   4818.42 o
 -10  10  19    22298.18    20975.48   2461.07 o
  -8  10  19    69158.50    68788.72   3510.87 o
  -6  10  19    49370.27    48585.05   3113.36 o
  -4  10  19   148166.78   157319.45   7462.50 o
  -2  10  19     3466.17     4484.12   1116.24 o
   0  10  19    33149.27    32177.90   2017.54 o
   2  10  19   135655.08   134529.19  11950.09 o
   4  10  19    42182.37    40892.11   4456.90 o
   6  10  19     7195.21     5440.03    931.09 o
 -11  11  19    11502.03    10838.26   1975.02 o
  -9  11  19   197884.06   208322.63   8520.72 o
  -7  11  19    35108.74    35827.43   2762.60 o
  -5  11  19    50200.59    49863.34   3235.47 o
  -3  11  19    54310.54    53381.34   3402.31 o
  -1  11  19    31468.95    25651.35   1826.46 o
   1  11  19    97008.86    87795.82   4651.92 o
   3  11  19      190.19      260.45    570.13 o
   5  11  19    30647.49    28472.50   4885.13 o
 -10  12  19      253.49     1213.38   1053.04 o
  -8  12  19   500051.28   530961.56  26273.14 o
  -6  12  19    13098.59    12928.02   1788.25 o
  -4  12  19    16579.24    16669.17   1972.39 o
  -2  12  19    25828.26    21435.39   2176.41 o
   0  12  19    50822.78    44677.41   2649.45 o
   2  12  19    12082.89    10082.88   1193.19 o
   4  12  19    39527.03    40311.93   2446.56 o
  -9  13  19    24546.83    26175.61   2229.68 o
  -7  13  19      409.08     1120.17    965.33 o
  -5  13  19     1518.54     1790.59   1223.78 o
  -3  13  19    28577.25    25539.59   2426.66 o
  -1  13  19      202.63      -40.36   1301.73 o
   1  13  19    81324.66    74709.11   6702.90 o
   3  13  19    39453.16    34991.59   5840.60 o
  -6  14  19      344.12     3470.64   1386.45 o
  -4  14  19     1578.66     3048.39   2863.30 o
  -2  14  19     2359.54      867.82   1493.46 o
   0  14  19     3790.41     3007.10   1634.73 o
   2  14  19      191.11     1253.46   1041.09 o
  -3  15  19     4338.28     6262.75   2295.69 o
 -14   0  20   126830.41   137266.94  12255.44 o
 -12   0  20   123162.48   143583.86  12245.35 o
 -10   0  20   136172.34   155793.89  12855.85 o
  -8   0  20   114213.88   131600.88  11120.21 o
  -4   0  20   146209.52   150773.64   8683.25 o
  -2   0  20    67050.04    72906.98   4687.24 o
   0   0  20    21175.73    22139.50   2073.69 o
   2   0  20    77557.93    81617.73   4481.74 o
   4   0  20    46096.17    49230.87   3181.68 o
   6   0  20   339373.00   351364.38  15667.49 o
   8   0  20   444236.03   469480.59  34949.94 o
 -13   1  20     1129.87     2052.32   1521.35 o
 -11   1  20   110714.91   125612.12   8297.27 o
  -9   1  20    35271.66    39810.71   4210.44 o
  -7   1  20     6537.83     6739.27   1675.67 o
  -5   1  20   107472.61   113675.41   4778.69 o
  -3   1  20    65266.80    71359.59   3259.04 o
  -1   1  20     7607.89     8475.75    936.27 o
   1   1  20      773.16     2553.01    938.46 o
   3   1  20    80190.25    79408.16   3100.37 o
   5   1  20     2441.11     2327.85    808.36 o
   7   1  20   127969.31   135942.83   4954.69 o
   9   1  20    16250.53    15323.65   2992.87 o
 -14   2  20      798.78     2259.64   1704.48 o
 -12   2  20    27036.94    30242.71   3784.10 o
 -10   2  20   125197.76   136135.34   8175.62 o
  -8   2  20     3090.58     2582.61   1351.60 o
  -6   2  20    92048.95   102241.73   5138.86 o
  -4   2  20   121544.57   135677.00   5598.66 o
  -2   2  20    21556.88    24213.13   1542.77 o
   0   2  20    34935.85    32294.53   1881.93 o
   2   2  20   155927.38   179300.47   6610.98 o
   4   2  20     9931.99    10092.27   1222.53 o
   6   2  20     3903.41     4499.66    736.52 o
   8   2  20    86520.87    77423.73   3168.57 o
 -13   3  20    61233.68    60430.48   4845.87 o
 -11   3  20    18025.69    19122.34   2787.62 o
  -9   3  20   865885.69  1013693.94  50058.60 o
  -7   3  20   266821.50   304146.03  15842.82 o
  -5   3  20    82202.63    92160.48   5822.47 o
  -3   3  20   519974.06   573402.75  21546.72 o
  -1   3  20    72453.24    78316.42   3578.25 o
   1   3  20    62313.63    67861.52   4540.92 o
   3   3  20    13335.56    11818.71   1282.45 o
   5   3  20    54474.00    51964.77   2943.30 o
   7   3  20    39229.92    35061.99   1823.25 o
 -14   4  20   324760.88   342153.22  25287.87 o
 -12   4  20    14660.18    15269.86   2468.77 o
 -10   4  20   156312.63   178466.27  13622.76 o
  -8   4  20  1059624.25  1242129.75  63408.91 o
  -6   4  20    13400.33    12692.72   1456.80 o
  -4   4  20    11981.84    14825.33   1203.27 o
  -2   4  20   546603.81   591292.38  22253.41 o
   0   4  20    33968.23    32096.96   1857.41 o
   2   4  20    25567.49    24116.61   1667.47 o
   4   4  20       15.63     1188.36    510.60 o
   6   4  20    88039.13    78623.36   3655.09 o
   8   4  20     5291.23     6398.81    941.31 o
 -13   5  20    39814.92    42603.93   6276.56 o
 -11   5  20     9765.24    11127.45   2150.60 o
  -9   5  20   128846.04   141280.44   8336.84 o
  -7   5  20    58223.25    61575.45   3573.63 o
  -5   5  20       78.04      611.66    961.16 o
  -3   5  20    79019.75    84345.33   3839.29 o
  -1   5  20     3259.66     4048.70    732.22 o
   1   5  20    19834.04    18412.43   1384.22 o
   3   5  20    69691.72    61377.49   4346.48 o
   5   5  20     7036.14     6609.92    888.81 o
   7   5  20    16810.00    15147.16   1388.86 o
 -12   6  20     5746.68     7256.79   1930.10 o
 -10   6  20   152570.05   159327.67  13983.51 o
  -8   6  20    10556.81    13935.32   1510.96 o
  -6   6  20     5895.72     8474.64   1367.32 o
  -4   6  20   123740.02   138522.91   9808.39 o
  -2   6  20     5810.26     4525.57    770.27 o
   0   6  20      291.28     1027.08    569.69 o
   2   6  20    20943.43    21087.26   2620.53 o
   4   6  20    41404.71    33018.98   4160.26 o
   6   6  20    32874.34    28276.26   3180.84 o
 -13   7  20    88399.20    92664.43   6419.61 o
 -11   7  20   145673.55   140879.95   8442.91 o
  -9   7  20   101779.98   104897.17   6606.86 o
  -7   7  20   148975.70   153782.92   7358.46 o
  -5   7  20   192588.08   195511.23   9010.44 o
  -3   7  20    48299.62    48673.61   3874.92 o
  -1   7  20     7951.80     8793.79   1009.09 o
   1   7  20   102323.74    98894.27   7106.54 o
   3   7  20     1085.14     1982.92    643.17 o
   5   7  20      481.45     -285.14    506.00 o
   7   7  20   706999.00   702227.06  54516.38 o
 -12   8  20    31327.90    36336.51   3685.71 o
 -10   8  20    88244.42    80274.23   5508.44 o
  -8   8  20    25034.64    27386.92   4611.56 o
  -6   8  20    19042.63    27280.83   3037.37 o
  -4   8  20   121940.48   136514.28   6498.84 o
  -2   8  20     6461.37     7092.68    954.06 o
   0   8  20    38681.87    36317.57   4868.87 o
   2   8  20    33425.37    31005.60   4428.40 o
   4   8  20    51034.50    47196.90   6117.77 o
   6   8  20   105363.68   107525.61  10596.42 o
 -11   9  20     1497.54      105.95   1846.64 o
  -9   9  20    83503.73    85118.89   6695.33 o
  -7   9  20    72091.50    83330.91   6105.01 o
  -5   9  20     1111.43     1050.84    883.72 o
  -3   9  20   110386.43   114013.38   5678.58 o
  -1   9  20    93823.55    92020.05   4228.47 o
   1   9  20    29099.22    25554.18   1826.46 o
   3   9  20   279962.94   275973.44  20432.94 o
   5   9  20    29426.55    27048.19   1768.73 o
 -10  10  20    98014.61    98071.05   6209.11 o
  -8  10  20   590368.00   659642.13  28304.59 o
  -6  10  20    50060.27    63100.78   5194.31 o
  -4  10  20    14036.71    13755.18   1717.22 o
  -2  10  20   273137.84   274912.28  15822.58 o
   0  10  20    74624.33    74719.65   5779.58 o
   2  10  20     3356.52     4854.50    909.79 o
   4  10  20      300.87     1231.66    669.91 o
  -9  11  20   631178.25   702326.63  25101.72 o
  -7  11  20   273320.91   289136.56  12872.91 o
  -5  11  20    93561.98    95954.67   5157.29 o
  -3  11  20   308961.63   306171.13  19346.84 o
  -1  11  20   132185.42   133971.45  13423.46 o
   1  11  20    87535.58    78527.20   5494.51 o
   3  11  20     4815.85     5503.34   1202.01 o
  -8  12  20     3867.95     4385.75   1280.09 o
  -6  12  20    18579.88    18168.03   2081.23 o
  -4  12  20    12137.37    13218.89   1868.80 o
  -2  12  20    12482.45    14495.62   2522.73 o
   0  12  20     9791.95     9628.01   2018.19 o
   2  12  20    11819.40     8980.71   1189.96 o
  -7  13  20    35376.96    33984.66   2508.86 o
  -5  13  20    51880.73    52840.30   3591.02 o
  -3  13  20      961.58     1951.16   1322.50 o
  -1  13  20     2030.22     1745.73   1564.09 o
   1  13  20     4289.01     2877.37    975.76 o
  -4  14  20    67213.95    70808.06   5928.42 o
  -2  14  20    38213.59    33173.94   3799.24 o
 -13   1  21     5031.55     6233.16   1944.59 o
 -11   1  21     5578.22     8330.47   2059.98 o
  -9   1  21     3041.57     3555.01   1494.74 o
  -7   1  21    94275.33   113503.98   7124.16 o
  -5   1  21    74522.45    85127.98   3790.11 o
  -3   1  21     3218.15     3711.24   1236.14 o
  -1   1  21    80158.42    91076.11   4068.94 o
   1   1  21    14092.49    16106.79   1328.93 o
   3   1  21      439.90      585.84    565.12 o
   5   1  21      141.55      775.33    561.22 o
   7   1  21   114561.97   120395.10   4547.07 o
 -12   2  21      320.66      739.01   1455.62 o
 -10   2  21      681.49      931.06   1298.48 o
  -8   2  21   146873.75   167365.78   9620.28 o
  -6   2  21    48022.61    52594.12   6945.08 o
  -4   2  21     2673.26     2922.47   1329.48 o
  -2   2  21   288342.78   320023.06  12379.60 o
   0   2  21    33377.77    43168.05   3895.10 o
   2   2  21    42382.94    46344.39   2571.53 o
   4   2  21    42829.43    49901.80   2322.93 o
   6   2  21      115.09      971.70    593.59 o
 -13   3  21     7484.85     6232.52   1975.71 o
 -11   3  21    29017.76    31398.08   3360.14 o
  -9   3  21    45104.73    51832.71   4235.82 o
  -7   3  21    73628.70    78293.64   5451.81 o
  -5   3  21    16703.41    17649.04   2033.32 o
  -3   3  21   124248.82   132242.00   5562.87 o
  -1   3  21    96888.77    99867.22   4420.15 o
   1   3  21    50138.57    50951.10   2689.52 o
   3   3  21       20.19     1252.11    853.21 o
   5   3  21    19625.40    17916.37   1279.22 o
   7   3  21    54424.18    46287.14   2230.85 o
 -12   4  21     1286.69     1454.45   1488.41 o
 -10   4  21      899.62     1037.40   1352.12 o
  -8   4  21   210940.05   242018.16  22258.07 o
  -6   4  21      839.69     1003.02    841.27 o
  -4   4  21    12089.44    11322.03   1720.50 o
  -2   4  21   270198.03   296310.22  11593.17 o
   0   4  21     7569.84     9557.42   1109.39 o
   2   4  21     8774.38     9447.58   1089.94 o
   4   4  21    36940.21    35507.48   2158.53 o
   6   4  21    26400.20    24129.05   2077.20 o
 -11   5  21    21652.41    23533.35   2905.27 o
  -9   5  21   158512.09   177371.95  10078.09 o
  -7   5  21    34870.39    41668.03   2819.38 o
  -5   5  21   113347.14   113552.34   5664.16 o
  -3   5  21   313030.31   359655.94  19793.36 o
  -1   5  21    92712.64   105293.83   6634.79 o
   1   5  21   125795.76   127250.39   5436.01 o
   3   5  21    41279.07    36450.10   2551.69 o
   5   5  21     2335.26     3226.42    726.10 o
   7   5  21    11100.50     7799.22   1040.83 o
 -12   6  21       69.79     -276.39   1178.81 o
 -10   6  21    44176.28    47532.43   4082.97 o
  -8   6  21    36906.59    36311.05   3397.95 o
  -6   6  21   188111.56   210418.02  11697.91 o
  -4   6  21     2301.57     2933.75   1031.80 o
  -2   6  21       39.21      501.74    698.80 o
   0   6  21    61614.19    59327.28   2970.42 o
   2   6  21     7996.61     7114.94   1103.80 o
   4   6  21     7126.47     7285.01    945.41 o
   6   6  21    26487.85    27186.12   4104.30 o
 -11   7  21    16794.94    19526.90   2701.00 o
  -9   7  21     9695.43     8803.87   1859.53 o
  -7   7  21    36604.03    37582.74   2748.19 o
  -5   7  21     4970.82     8077.79   1760.87 o
  -3   7  21     7664.75     7951.65   1680.14 o
  -1   7  21      892.20     1726.20    634.62 o
   1   7  21     2008.12     2062.60    687.30 o
   3   7  21        0.54      814.04    581.92 o
   5   7  21     2183.41     2065.11    692.41 o
 -10   8  21    15375.79    18163.68   4187.74 o
  -8   8  21    61186.34    65711.79   4239.69 o
  -6   8  21   145752.13   163346.95  10181.75 o
  -4   8  21    56975.95    62573.82   3618.42 o
  -2   8  21    40374.77    37867.41   2203.23 o
   0   8  21    47747.88    45512.95   3357.76 o
   2   8  21     1959.10     3088.27    771.82 o
   4   8  21     2094.42     2585.53    744.95 o
  -9   9  21    11021.01    11170.66   3259.37 o
  -7   9  21     4360.42     4953.51   1798.71 o
  -5   9  21   123034.45   138018.28   6746.37 o
  -3   9  21    33134.06    34102.30   3299.73 o
  -1   9  21    24194.44    22565.63   1699.55 o
   1   9  21    71526.34    68910.52   4641.83 o
   3   9  21     3418.07     4405.01    911.02 o
  -8  10  21    92252.74   101266.46   4795.62 o
  -6  10  21     2602.20     2618.97   1171.30 o
  -4  10  21    12796.58    16948.57   1912.12 o
  -2  10  21   179428.91   194946.69  11776.12 o
   0  10  21     4220.30     2606.56   1856.73 o
   2  10  21   161199.28   147693.42  13635.37 o
  -7  11  21    57909.95    60891.12   3899.07 o
  -5  11  21     9151.29     7960.64   1583.28 o
  -3  11  21   213557.11   233060.16  14006.21 o
  -1  11  21    18502.23    21463.41   2800.23 o
   1  11  21    11437.21    10955.16   1354.63 o
  -6  12  21    36336.85    38589.29   3068.23 o
  -4  12  21    26925.06    29879.79   3640.30 o
  -2  12  21   446066.22   454702.44  25494.74 o
   0  12  21    36458.50    30766.04   2203.44 o
 -12   0  22   466240.00   540868.88  38491.86 o
 -10   0  22     5387.81    10756.93   3178.64 o
  -8   0  22    60262.18    77619.45   7850.74 o
  -4   0  22   130074.65   135314.34   8042.47 o
  -2   0  22    84471.06    93547.98   5958.70 o
   0   0  22   231369.88   274402.69  15328.12 o
   2   0  22   236751.05   275220.06  15454.26 o
   4   0  22    25228.82    23033.38   2188.17 o
   6   0  22     1402.58     1307.65   1038.74 o
 -11   1  22     8603.17     9265.44   2196.99 o
  -9   1  22    71979.45    89334.20   6114.50 o
  -7   1  22     6321.27     5693.29   1650.03 o
  -5   1  22    36914.82    45313.32   3441.01 o
  -3   1  22     9416.51    11236.15   1168.38 o
  -1   1  22     1775.03     2460.76    750.94 o
   1   1  22   193431.16   212358.11   8619.34 o
   3   1  22    44752.34    47015.35   2460.98 o
   5   1  22     3934.52     4748.75    869.61 o
 -12   2  22    12177.82    13341.69   2541.07 o
 -10   2  22   124926.03   144979.61   8781.71 o
  -8   2  22     5338.17     9023.53   2404.16 o
  -6   2  22     3247.05     2578.23   1987.91 o
  -4   2  22    58141.18    65919.92   3172.79 o
  -2   2  22    13469.41    15874.87   2129.19 o
   0   2  22    30831.84    30588.51   2159.46 o
   2   2  22   103296.48   111657.80   7313.40 o
   4   2  22     2141.87     2964.86    775.98 o
   6   2  22     2371.58     3744.43    807.65 o
 -11   3  22      176.46     3292.17   1706.89 o
  -9   3  22    45779.22    51746.85   4353.24 o
  -7   3  22     6614.42     5435.75   1607.54 o
  -5   3  22      277.81      414.97    772.81 o
  -3   3  22   695273.13   763671.44  28587.63 o
  -1   3  22    45819.65    57372.73   4253.33 o
   1   3  22    21877.87    31152.30   2011.38 o
   3   3  22   547556.25   650425.31  37957.95 o
   5   3  22    55538.82    51266.16   3287.22 o
 -12   4  22     8708.88     8092.44   2078.17 o
 -10   4  22    11141.48    12808.61   2283.38 o
  -8   4  22    42320.90    45502.53   3922.84 o
  -6   4  22    10377.75    12128.68   1518.81 o
  -4   4  22   244983.98   275588.41  15504.72 o
  -2   4  22   655986.25   741815.31  30318.22 o
   0   4  22    39501.67    43975.48   2508.10 o
   2   4  22   111436.73   110571.38   6993.02 o
   4   4  22   455334.91   483076.69  29242.78 o
   6   4  22    32927.49    28745.25   3214.19 o
 -11   5  22   112360.31   121664.90   7741.55 o
  -9   5  22    22328.47    23015.80   3877.44 o
  -7   5  22   115880.77   124809.67  10191.84 o
  -5   5  22    50979.05    52844.61   3239.39 o
  -3   5  22    32741.69    35459.53   3203.87 o
  -1   5  22    84365.27    89420.79   5903.19 o
   1   5  22    25649.60    25759.58   1751.54 o
   3   5  22    74886.77    77367.70   5277.67 o
   5   5  22       33.89     -496.73    496.73 o
 -10   6  22   136097.31   155315.83   9209.50 o
  -8   6  22     6502.54     7523.05   1808.12 o
  -6   6  22       39.59      985.36   1316.87 o
  -4   6  22   146682.52   162576.19  13935.58 o
  -2   6  22    38786.22    39090.98   2361.81 o
   0   6  22    36217.80    36771.87   3655.44 o
   2   6  22   119718.93   124918.69  13864.49 o
   4   6  22     5653.46     5575.77   1380.82 o
  -9   7  22   150444.13   159613.31  14152.53 o
  -7   7  22    13981.39    22295.91   2815.37 o
  -5   7  22    50097.47    59390.18   4651.92 o
  -3   7  22   148782.77   161101.72   9838.66 o
  -1   7  22   120195.38   126589.08  12401.75 o
   1   7  22   174925.22   182169.97  10613.14 o
   3   7  22    45984.11    44353.18   4109.14 o
 -10   8  22    15206.57    16291.81   4202.87 o
  -8   8  22    20022.70    23433.71   2540.65 o
  -6   8  22      157.09     1276.50   1503.55 o
  -4   8  22    45867.78    50797.75   4263.42 o
  -2   8  22      852.35     1392.55   1266.41 o
   0   8  22    42403.34    41975.72   5421.35 o
   2   8  22   107445.87   104676.37   7848.22 o
   4   8  22     1132.87     1491.84    715.70 o
  -9   9  22     9298.26     6150.42   2729.60 o
  -7   9  22    18946.80    17730.72   2020.59 o
  -5   9  22    19997.14    19945.37   2994.48 o
  -3   9  22     1371.79     2124.14   1417.78 o
  -1   9  22    40215.09    37113.83   6253.85 o
   1   9  22    18337.76    16463.62   1606.98 o
   3   9  22    67779.33    58793.91   6798.76 o
  -8  10  22    32548.48    32977.24   2485.06 o
  -6  10  22     8012.14    10242.75   3057.55 o
  -4  10  22   117266.94   119461.49   8133.29 o
  -2  10  22   371440.06   396790.56  22285.82 o
   0  10  22     5517.51     5789.61   1080.09 o
  -5  11  22      104.86     -539.60   1115.59 o
  -3  11  22   553478.25   595612.19  32750.12 o
  -1  11  22    84418.41    95878.98   6791.20 o
 -11   1  23   186940.69   218762.67  12405.28 o
  -9   1  23    53847.73    64674.57   5070.49 o
  -7   1  23    21748.65    21633.50   2861.01 o
  -5   1  23    24548.64    26836.83   2573.19 o
  -3   1  23    41944.48    47620.67   2577.65 o
  -1   1  23    60689.08    66652.27   3859.78 o
   1   1  23    29757.94    36003.84   2234.79 o
   3   1  23    10362.45     9189.99   1290.56 o
   5   1  23    30202.41    34303.34   2017.49 o
 -10   2  23    84140.03   101327.20   6906.42 o
  -8   2  23     3316.47     4504.81   1663.64 o
  -6   2  23    28068.36    32886.34   4646.87 o
  -4   2  23      123.16     2426.87   1185.68 o
  -2   2  23    58616.64    60155.79   4323.96 o
   0   2  23    24095.56    27586.70   1913.86 o
   2   2  23     5593.63     7139.93   1160.36 o
   4   2  23   165917.28   202885.33   7694.77 o
 -11   3  23    45867.22    50044.86   4519.35 o
  -9   3  23    11995.43    18066.15   2710.32 o
  -7   3  23     2189.74     4099.67   2189.73 o
  -5   3  23      935.17     1232.84    847.86 o
  -3   3  23    44837.16    52256.66   4841.13 o
  -1   3  23    23329.93    27016.03   2497.51 o
   1   3  23     5821.81     6950.99   1109.53 o
   3   3  23   116577.63   143819.31  14454.27 o
 -10   4  23    77961.33    91217.59   7734.70 o
  -8   4  23     2296.25     3459.26   1525.06 o
  -6   4  23     2069.75     4269.03   1301.73 o
  -4   4  23      730.50     1503.55   1059.55 o
  -2   4  23   128834.52   147478.56   6300.02 o
   0   4  23     2467.88     3181.78    921.53 o
   2   4  23    17562.14    21420.79   1856.89 o
   4   4  23   136777.25   143412.86   8256.91 o
  -9   5  23    63409.91    68316.12   5165.79 o
  -7   5  23     6486.00     6649.92   2305.78 o
  -5   5  23     1614.33     4026.10   1115.98 o
  -3   5  23    43958.32    49632.25   3930.42 o
  -1   5  23     2876.36     4030.27   1002.35 o
   1   5  23    40397.05    38330.40   3304.78 o
   3   5  23   272439.16   270447.69  13037.48 o
 -10   6  23    16087.30    16816.97   2666.21 o
  -8   6  23    58914.44    57800.00   4921.85 o
  -6   6  23    43595.20    48401.15   5106.01 o
  -4   6  23    11770.14    14979.99   2204.87 o
  -2   6  23    90073.39   103134.37   6781.11 o
   0   6  23    68729.99    82846.55   5736.69 o
   2   6  23     2189.22     2885.53    858.67 o
  -9   7  23      270.57      267.41   1574.19 o
  -7   7  23    39414.13    47624.15   4233.15 o
  -5   7  23    40724.84    42558.50   3799.24 o
  -3   7  23      965.62     1069.64   1276.50 o
  -1   7  23    27006.61    29094.51   3241.71 o
   1   7  23    11126.57    10385.09   1241.96 o
  -8   8  23     4446.38     3668.05   2457.14 o
  -6   8  23   100561.34   111116.29   7659.02 o
  -4   8  23    29282.12    32941.85   3425.87 o
  -2   8  23    44084.94    47291.15   4112.05 o
   0   8  23    32751.98    31309.61   2595.89 o
  -7   9  23    45738.32    56398.21   5010.15 o
  -5   9  23      833.28     3690.91   1397.59 o
  -3   9  23     2497.19     3370.37   1675.09 o
  -1   9  23     5620.98     7331.06   1866.82 o
  -4  10  23      211.16     1887.00   1609.50 o
 -10   0  24     3366.48     7997.06   3224.05 o
  -8   0  24   101259.19   118739.98  10968.84 o
  -6   0  24   787778.19  1005702.56  68966.47 o
  -4   0  24    13300.21    15797.35   1972.78 o
  -2   0  24     9047.01    11125.25   1821.41 o
   0   0  24    51236.36    44304.23   3713.46 o
   2   0  24    63564.69    81464.09   5716.51 o
  -9   1  24     6376.38    13211.47   2518.30 o
  -7   1  24   216532.61   282784.47  15421.01 o
  -3   1  24     5626.88     8039.87   1120.09 o
  -1   1  24    73472.95    84150.86   4034.82 o
   1   1  24    21607.13    20907.81   1758.35 o
   3   1  24     2317.77     3258.17   1059.55 o
  -8   2  24    60020.92    75344.62   5694.86 o
  -6   2  24    19662.22    19823.63   3779.05 o
  -4   2  24     5591.65     6407.74   1518.69 o
  -2   2  24   141538.63   155236.03  10128.77 o
   0   2  24    11359.73     9595.18   1266.29 o
   2   2  24    12258.99    16121.63   1647.62 o
  -9   3  24   165372.30   216303.98  14858.89 o
  -7   3  24    29104.71    26755.89   3227.66 o
  -5   3  24     8649.53     9709.84   1821.41 o
  -3   3  24    20562.19    23629.13   1776.62 o
  -1   3  24    18593.10    21120.71   1721.18 o
   1   3  24     4310.67     5895.52   1173.98 o
  -8   4  24    97013.65   116720.54   7609.50 o
  -6   4  24    12436.42    14339.21   3042.42 o
  -4   4  24     5914.47     7951.65   1675.09 o
  -2   4  24     6938.76     9642.31   1445.53 o
   0   4  24     7296.80     8498.72   1293.19 o
   2   4  24   147274.11   193257.03  25126.42 o
  -7   5  24    43940.98    48054.26   4235.97 o
  -5   5  24    81789.20    91610.84   5010.56 o
  -3   5  24    35805.18    41968.18   3592.37 o
  -1   5  24   110673.88   118886.31   7628.74 o
   1   5  24    32504.76    40292.98   8118.15 o
  -6   6  24    71267.67    86676.05   6210.97 o
  -4   6  24    67208.96    78885.86   5666.06 o
  -2   6  24    73664.59    81459.04   5787.15 o
   0   6  24     9750.68    11551.82   1957.64 o
  -5   7  24   131777.98   151222.70   9596.48 o
  -3   7  24    90134.91    97321.98   6715.52 o
  -1   7  24    23085.12    28272.14   5769.49 o
  -4   8  24    11575.63    14187.85   2462.19 o
  -7   1  25   196508.72   256348.17  17078.90 o
  -3   1  25    63037.53    73384.44   3651.49 o
  -1   1  25    54594.77    67518.96   3530.11 o
  -6   2  25    31347.16    42154.87   5661.01 o
  -4   2  25    83863.45    96943.58   6438.01 o
  -2   2  25      412.55     3126.38    921.37 o
   0   2  25    26430.44    32274.37   2262.16 o
  -7   3  25        2.74     -129.65   1264.73 o
  -5   3  25    64199.48    68161.19   4092.21 o
  -3   3  25    14486.71    20151.59   2492.46 o
  -1   3  25     1699.67     2608.57   1005.67 o
  -6   4  25    13113.93    16140.44   3340.10 o
  -4   4  25    21013.71    28799.52   2966.73 o
  -2   4  25      453.78     1755.69    927.12 o
  -5   5  25    23013.73    27345.43   2427.35 o
  -3   5  25    70555.01    81105.86   5772.01 o
 
